# Supplementary material for: Genome sequence analysis of an extensively drug-resistant Acinetobacter baumannii indigo-pigmented strain depicts evidence of increase genome plasticity
Source: Sci Rep. 2018 Nov 16;8:16961. doi: 10.1038/s41598-018-35377-5 (PMC6240043; doi:10.1038/s41598-018-35377-5)
Supplement: Supplementary file 2 — Table S2 [file 41598_2018_35377_MOESM2_ESM.xlsx]

## Sheet: Sheet1
Supplementary Table 2.
Unique genes identified in this study.
[1] the coordinate was determinated by RAGOUT order contig.
Product	Length	Begin[1]	End[1]
conserved protein of unknown function	261	323624	323884
conserved exported protein of unknown function	828	324365	325192
conserved protein of unknown function	177	473778	473954
fragment of glutamate:aspartate symport protein (DAACS family) (part 1)	864	457731	458594
protein of unknown function	126	1591734	1591859
TonB-dependent siderophore receptor	2100	1742339	1744438
conserved protein of unknown function	216	1649103	1649318
conserved protein of unknown function	2787	2884436	2887222
conserved protein of unknown function	2787	3826789	3829575
conserved protein of unknown function	1119	1141060	1142178
conserved protein of unknown function	642	3310257	3310898
UDP-galactopyranose mutase	1122	3309139	3310260
LPS glycosyltransferase	777	3311491	3312267
LPS glycosyltransferase	768	3312286	3313053
conserved protein of unknown function	225	2912894	2913118
conserved exported protein of unknown function	447	3097974	3098420
Barstar	771	3110969	3111739
Barstar	753	3110168	3110920
conserved protein of unknown function	297	3109844	3110140
putative ParB-like nuclease	1260	3108489	3109748
conserved protein of unknown function	447	3111830	3112276
Putative Transposase	2109	3780245	3782353
protein of unknown function	822	3779437	3780258
protein of unknown function	1527	3784020	3785546
protein of unknown function	1668	3782350	3784017
protein of unknown function	1617	3785547	3787163
conserved protein of unknown function	372	3788181	3788552
Peptidase, M23 family	2397	3745066	3747462
conserved exported protein of unknown function	537	3747459	3747995
conserved protein of unknown function	894	2116996	2117889
Site-specific recombinase, phage integrase family	1212	2873221	2874432
putative DNA polymerase III epsilon subunit	672	2599182	2599853
putative DNA polymerase III epsilon subunit	672	2909797	2910468
Adhesin HecA family 20-residue repeat (Two copies) (4 repeats)	11172	2378857	2390028
Single-stranded DNA-binding protein	327	3861620	3861946
conserved protein of unknown function	237	3866713	3866949
conserved protein of unknown function	1257	3868599	3869855
conserved protein of unknown function	2430	3862200	3864629
conserved protein of unknown function	240	3797574	3797813
Truncated integrase	537	3791456	3791992
Streptothricin acetyltransferase	525	3790032	3790556
transposase	1212	226749	227960
protein of unknown function	78	2234685	2234762
fragment of glutamate:aspartate symport protein (DAACS family) (part 2)	477	458898	459374
conserved protein of unknown function	747	1076004	1076750
Phenol hydroxylase subunit	288	1221561	1221848
Transcriptional regulatory protein XylR	1542	1222218	1223759
Phenol hydroxylase P2 protein	267	1220264	1220530
Phenol hydroxylase P1 protein	999	1220542	1221540
Phenol 2-monooxygenase	363	1218270	1218632
Phenol hydroxylase P3 protein	1527	1218692	1220218
putative MetA-pathway of phenol degradation	882	1216127	1217008
Phenol hydroxylase P5 protein	1062	1217194	1218255
conserved protein of unknown function	261	1142667	1142927
conserved protein of unknown function	363	1147165	1147527
conserved protein of unknown function	1008	976277	977284
RHS protein	4917	1287395	1292311
conserved protein of unknown function	432	1292301	1292732
Spore coat protein, U domain family	471	1276960	1277430
conserved protein of unknown function	123	1292789	1292911
conserved protein of unknown function	252	1293455	1293706
conserved protein of unknown function	330	1294721	1295050
AraC-type DNA-binding domain-containing protein (fragment)	255	3396127	3396381
protein of unknown function	129	98845	98973
conserved protein of unknown function	285	211635	211919
fragment of putative tricarballylate dehydrogenase (part 2)	897	760373	761269
fragment of putative tricarballylate dehydrogenase (part 1)	462	761317	761778
conserved protein of unknown function	756	766689	767444
AAA domain protein (fragment)	612	767444	768055
AAA domain protein (fragment)	495	768277	768771
conserved protein of unknown function	297	769294	769590
Type I secretion target GGXGXDXXX repeat protein (fragment)	576	778914	779489
Type I secretion target GGXGXDXXX repeat protein (fragment)	159	779580	779738
Type I secretion target GGXGXDXXX repeat protein (fragment)	486	779781	780266
Type I secretion target GGXGXDXXX repeat protein (modular protein)	2133	780635	782767
conserved membrane protein of unknown function	312	783968	784279
fragment of putative MTA/SAH nucleosidase [Includes: 5'-methylthioadenosine nucleosidase ; S-adenosylhomocysteine nucleosidase] (part 1)	345	832038	832382
fragment of putative MTA/SAH nucleosidase [Includes: 5'-methylthioadenosine nucleosidase ; S-adenosylhomocysteine nucleosidase] (part 2)	312	832599	832910
protein of unknown function	117	975753	975869
protein of unknown function	120	975823	975942
conserved protein of unknown function	192	976093	976284
conserved protein of unknown function	696	977311	978006
conserved protein of unknown function	3081	978003	981083
conserved protein of unknown function	1146	981120	982265
Type I restriction-modification system, M subunit	2724	982262	984985
protein of unknown function	105	1142175	1142279
conserved protein of unknown function	132	1153977	1154108
protein of unknown function	249	1166284	1166532
protein of unknown function	87	1198958	1199044
protein of unknown function	156	1273191	1273346
conserved protein of unknown function	255	1273234	1273488
DNA-binding helix-turn-helix protein	984	1273717	1274700
Alpha/beta hydrolase family protein	774	1274817	1275590
FMN-dependent NADH-azoreductase 2	633	1275614	1276246
conserved protein of unknown function	282	1276249	1276530
conserved protein of unknown function	288	1294065	1294352
conserved protein of unknown function	585	1306242	1306826
RNA-directed DNA polymerase	1173	1382244	1383416
protein of unknown function	156	1383458	1383613
conserved protein of unknown function	1227	1383622	1384848
fragment of transcriptional regulator (IclR family) (part 2)	168	1385338	1385505
conserved protein of unknown function	123	1439617	1439739
conserved protein of unknown function	153	1440107	1440259
Taurine import ATP-binding protein TauB (fragment)	234	1484889	1485122
fragment of putative flavin-binding monooxygenase (part 3)	372	1624809	1625180
fragment of putative flavin-binding monooxygenase (part 2)	1080	1625523	1626602
fragment of putative flavin-binding monooxygenase (part 1)	132	1626541	1626672
BRO family, N-terminal domain protein	792	1630428	1631219
conserved protein of unknown function	453	1632125	1632577
Peptidase S24-like protein	705	1632812	1633516
conserved protein of unknown function	183	1640302	1640484
Phage major capsid protein, HK97 family	1320	1643467	1644786
conserved protein of unknown function	168	1644878	1645045
Portal protein, HK97 family	1434	1645056	1646489
Phage gp6-like head-tail connector protein	294	1646489	1646782
conserved exported protein of unknown function	381	1649398	1649778
Phage tail length tape-measure protein 1	3684	1649847	1653530
conserved protein of unknown function	1305	1654002	1655306
Phage-related protein, tail component	5982	1657558	1663539
conserved protein of unknown function	180	1663539	1663718
SAM-dependent methyltransferase (fragment)	162	1758742	1758903
conserved protein of unknown function	375	1870117	1870491
DNA-binding helix-turn-helix protein	375	1870494	1870868
protein of unknown function	120	1872558	1872677
protein of unknown function	159	1872791	1872949
conserved protein of unknown function	207	1872974	1873180
conserved exported protein of unknown function	240	1873466	1873705
Zonula occludens toxin	1173	1873901	1875073
conserved protein of unknown function	282	1875197	1875478
conserved exported protein of unknown function	1206	1875481	1876686
conserved exported protein of unknown function	225	1876749	1876973
conserved protein of unknown function	183	1876984	1877166
protein of unknown function	126	1885608	1885733
protein of unknown function	141	1975006	1975146
Predicted protein (modular protein)	771	2052352	2053122
conserved protein of unknown function	288	2053133	2053420
conserved exported protein of unknown function	492	2054452	2054943
conserved protein of unknown function	261	2109667	2109927
conserved membrane protein of unknown function	459	2112806	2113264
conserved protein of unknown function	264	2113577	2113840
conserved protein of unknown function	231	2119218	2119448
conserved protein of unknown function	726	2119575	2120300
conserved protein of unknown function	291	2120679	2120969
conserved protein of unknown function	240	2121768	2122007
conserved exported protein of unknown function	294	2122315	2122608
protein of unknown function	135	2211679	2211813
HU, DNA-binding transcriptional regulator, beta subunit	288	2212861	2213148
conserved protein of unknown function	180	2213141	2213320
conserved protein of unknown function	231	2214507	2214737
conserved protein of unknown function	885	2218182	2219066
Glycosyl hydrolase 108	501	2221167	2221667
conserved protein of unknown function	387	2221664	2222050
conserved protein of unknown function	342	2222047	2222388
conserved protein of unknown function	840	2233625	2234464
conserved protein of unknown function	690	2235251	2235940
conserved protein of unknown function	1062	2235940	2237001
VIC family potassium channel protein (fragment)	501	2249576	2250076
protein of unknown function	123	2340071	2340193
conserved exported protein of unknown function	909	2375081	2375989
conserved protein of unknown function	324	2376241	2376564
conserved protein of unknown function	555	2376592	2377146
conserved protein of unknown function	1143	2377149	2378291
conserved protein of unknown function	450	2378408	2378857
Transcriptional regulator (fragment)	414	2452734	2453147
Transcriptional regulator, LysR family	633	2453132	2453764
putative bacteriophage protein	4506	2470822	2475327
conserved exported protein of unknown function	510	2475697	2476206
conserved protein of unknown function	276	2480896	2481171
AntA/AntB antirepressor	543	2481161	2481703
protein of unknown function	150	2485966	2486115
conserved protein of unknown function	465	2491191	2491655
conserved protein of unknown function	282	2491710	2491991
protein of unknown function	279	2491994	2492272
conserved protein of unknown function	315	2492344	2492658
conserved protein of unknown function	153	2492679	2492831
conserved protein of unknown function	351	2495335	2495685
conserved protein of unknown function	603	2496252	2496854
Bacteriophage replication protein O	894	2498585	2499478
protein of unknown function	120	2501247	2501366
conserved protein of unknown function	228	2501850	2502077
conserved protein of unknown function	123	2502074	2502196
conserved exported protein of unknown function	453	2502376	2502828
conserved protein of unknown function	402	2503402	2503803
conserved protein of unknown function	207	2504186	2504392
Uncharacterized transporter YclF (fragment)	540	2551952	2552491
conserved protein of unknown function	141	2553586	2553726
conserved protein of unknown function	1086	2587916	2589001
conserved protein of unknown function	1833	2588988	2590820
conserved protein of unknown function	1806	2591437	2593242
protein of unknown function	156	2598905	2599060
conserved protein of unknown function	126	2741212	2741337
conserved protein of unknown function	486	2850847	2851332
conserved protein of unknown function	384	2851385	2851768
conserved protein of unknown function	327	2851800	2852126
protein of unknown function	438	2880136	2880573
protein of unknown function	2232	2880626	2882857
conserved protein of unknown function	435	2887414	2887848
conserved exported protein of unknown function	465	2887878	2888342
conserved protein of unknown function	303	2894479	2894781
conserved protein of unknown function	387	2900108	2900494
protein of unknown function	780	2900512	2901291
protein of unknown function	126	2901605	2901730
Helix-turn-helix domain protein	963	2903966	2904928
conserved protein of unknown function	291	2907872	2908162
conserved protein of unknown function	1170	2910473	2911642
conserved protein of unknown function	387	2911889	2912275
conserved protein of unknown function	12141	2956719	2968859
conserved protein of unknown function	309	3021589	3021897
conserved exported protein of unknown function	159	3022200	3022358
protein of unknown function	126	3022492	3022617
fragment of conserved hypothetical protein; putative membrane protein (part 2)	276	3023655	3023930
protein of unknown function	1251	3030921	3032171
Predicted protein (modular protein)	771	3034143	3034913
conserved protein of unknown function	183	3035838	3036020
Transglycosylase SLT domain protein	4713	3042294	3047006
conserved protein of unknown function	285	3049330	3049614
putative lipoprotein	321	3050474	3050794
conserved protein of unknown function	159	3051752	3051910
conserved protein of unknown function	984	3053719	3054702
conserved protein of unknown function	207	3071824	3072030
conserved protein of unknown function	744	3077041	3077784
conserved protein of unknown function	450	3081805	3082254
conserved protein of unknown function	159	3093093	3093251
transposase (fragment)	78	3310911	3310988
conserved protein of unknown function	279	3311181	3311459
conserved protein of unknown function	204	3324070	3324273
conserved membrane protein of unknown function	1266	3324391	3325656
Nucleoid-associated protein NdpA	1206	3325631	3326836
conserved protein of unknown function	420	3326984	3327403
conserved protein of unknown function	210	3327789	3327998
AAA domain protein	1110	3475101	3476210
conserved protein of unknown function	702	3476216	3476917
Bacteriophage abortive infection protein AbiH (fragment)	930	3506778	3507707
Bacteriophage abortive infection protein AbiH domain protein (fragment)	483	3508011	3508493
protein of unknown function	135	3637312	3637446
RNA-directed DNA polymerase	948	3719317	3720264
RecF/RecN/SMC N-terminal domain protein	1545	3720265	3721809
conserved protein of unknown function	642	3721814	3722455
conserved protein of unknown function	234	3743839	3744072
conserved protein of unknown function	168	3744123	3744290
conserved protein of unknown function	474	3744584	3745057
Site-specific recombinase, phage integrase family (fragment)	123	3792311	3792433
conserved protein of unknown function	390	3819107	3819496
conserved protein of unknown function	852	3821762	3822613
conserved protein of unknown function	231	3826548	3826778
conserved exported protein of unknown function	585	3829653	3830237
DNA-binding helix-turn-helix protein (fragment)	339	3831760	3832098
conserved protein of unknown function	294	3864622	3864915
conserved protein of unknown function	510	3865995	3866504
conserved protein of unknown function	861	3867667	3868527
