# Supplementary material for: Genome sequence analysis of an extensively drug-resistant Acinetobacter baumannii indigo-pigmented strain depicts evidence of increase genome plasticity
Source: Sci Rep. 2018 Nov 16;8:16961. doi: 10.1038/s41598-018-35377-5 (PMC6240043; doi:10.1038/s41598-018-35377-5)
Supplement: Supplementary file 3 — Table S3 [file 41598_2018_35377_MOESM3_ESM.xlsx]

## Sheet: Table SA3
	Supplementary Table 3
	Strain sequences analyzed in this study.
	[1] Sampled Genomes as representatives of the genetic diversity of Acinetobacter genus. Selection was done based on sequence identity of 49 highly conserved genes (See Supplementary Table 4)
	[2] List of genomes identified as members of the Acinetobacter calcoaceticus–baumannii complex, closely related to Ab33405 clustered in a monophyletic group. These 2545 genomes were included in the Phylogenetic tree shown in Figure S2.
	Strain Name	Assembly Accession Code	Sampled Genomes (95 Representatives of genetic diversity of Acinetobacter) [1]	Closely related genomes to Ab33405 (calcoaceticus/baumannii complex) [2]
	Acinetobacter_baumannii_Ab33405	GCF_000757665.1	-	-
	Acinetobacter_baumannii_AB0057	GCA_000021245.2		X
	Acinetobacter_sp._ADP1	GCA_000046845.1
	Acinetobacter_baumannii_SDF	GCA_000069205.1		X
	Acinetobacter_baumannii_AYE	GCA_000069245.1		X
	Acinetobacter_sp._ATCC_27244	GCA_000156555.1
	Acinetobacter_calcoaceticus_RUH2202	GCA_000162035.1		X
	Acinetobacter_johnsonii_SH046	GCA_000162055.1
	Acinetobacter_junii_SH205	GCA_000162075.1
	Acinetobacter_lwoffii_SH145	GCA_000162095.1
	Acinetobacter_radioresistens_SH164	GCA_000162115.1
	Acinetobacter_baumannii_ATCC_19606	GCA_000162295.1		X
	Acinetobacter_sp._RUH2624	GCA_000162375.2		X
	Acinetobacter_baumannii_6013150	GCA_000163355.2		X
	Acinetobacter_baumannii_6013113	GCA_000163375.2		X
	Acinetobacter_baumannii_6014059	GCA_000163395.2		X
	Acinetobacter_sp._SH024	GCA_000163635.1		X
	Acinetobacter_haemolyticus_ATCC_19194	GCA_000164055.1	X
	Acinetobacter_radioresistens_SK82	GCA_000175675.1
	Acinetobacter_baumannii_D1279779	GCA_000186665.4		X
	Acinetobacter_baumannii_MDR-TJ	GCA_000187205.4		X
	Acinetobacter_baumannii_1656-2	GCA_000188215.1		X
	Acinetobacter_baumannii_AB210	GCA_000189655.2		X
	Acinetobacter_baumannii_TCDC-AB0715	GCA_000189735.2		X
	Acinetobacter_pittii_PHEA-2	GCA_000191145.1	X	X
	Acinetobacter_oleivorans_DR1	GCA_000196795.1	X	X
	Acinetobacter_baumannii_Naval-81	GCA_000214985.2		X
	Acinetobacter_baumannii_OIFC032	GCA_000215005.2		X
	Acinetobacter_baumannii_ABNIH1	GCA_000222225.2		X
	Acinetobacter_baumannii_ABNIH3	GCA_000222265.2		X
	Acinetobacter_baumannii_ABNIH4	GCA_000222285.2		X
	Acinetobacter_sp._NBRC_100985	GCA_000241225.2	X
	Acinetobacter_baumannii_Naval-17	GCA_000278605.1		X
	Acinetobacter_baumannii_OIFC137	GCA_000278625.1		X
	Acinetobacter_baumannii_OIFC109	GCA_000278645.1		X
	Acinetobacter_baumannii_OIFC143	GCA_000278665.1		X
	Acinetobacter_baumannii_OIFC189	GCA_000278685.1		X
	Acinetobacter_baumannii_IS-123	GCA_000286535.1		X
	Acinetobacter_radioresistens_WC-A-157	GCA_000286595.1	X
	Acinetobacter_baumannii_Canada_BC-5	GCA_000286615.1		X
	Acinetobacter_baumannii_IS-143	GCA_000297515.1		X
	Acinetobacter_baumannii_IS-116	GCA_000297535.1		X
	Acinetobacter_baumannii_IS-58	GCA_000297595.1		X
	Acinetobacter_baumannii_Ab11111	GCA_000297915.1		X
	Acinetobacter_baumannii_Ab33333	GCA_000297935.1		X
	Acinetobacter_baumannii_Ab44444	GCA_000297955.1		X
	Acinetobacter_baumannii_ZWS1122	GCA_000299655.1		X
	Acinetobacter_baumannii_ZWS1219	GCA_000299675.1		X
	Acinetobacter_nosocomialis_Ab22222	GCA_000300635.1		X
	Acinetobacter_baumannii_IS-251	GCA_000304655.1		X
	Acinetobacter_baumannii_Naval-72	GCA_000304675.1		X
	Acinetobacter_baumannii_IS-235	GCA_000304695.1		X
	Acinetobacter_baumannii_OIFC074	GCA_000305215.1		X
	Acinetobacter_baumannii_OIFC098	GCA_000305235.1		X
	Acinetobacter_baumannii_OIFC180	GCA_000305255.1		X
	Acinetobacter_baumannii_OIFC110	GCA_000305275.1		X
	Acinetobacter_baumannii_Naval-13	GCA_000305295.1		X
	Acinetobacter_baumannii_Naval-83	GCA_000305315.1		X
	Acinetobacter_baumannii_OIFC0162	GCA_000307895.1		X
	Acinetobacter_radioresistens_DSM_6976	GCA_000308075.1
	Acinetobacter_baumannii_OIFC087	GCA_000309095.1		X
	Acinetobacter_baumannii_OIFC065	GCA_000309115.1		X
	Acinetobacter_baumannii_OIFC099	GCA_000309135.1		X
	Acinetobacter_baumannii_OIFC111	GCA_000309155.1		X
	Acinetobacter_baumannii_Naval-2	GCA_000309175.1		X
	Acinetobacter_baumannii_Naval-21	GCA_000309195.1		X
	Acinetobacter_baumannii_WC-A-694	GCA_000309215.1		X
	Acinetobacter_baumannii_OIFC035	GCA_000309235.1		X
	Acinetobacter_baumannii_Naval-82	GCA_000309255.1		X
	Acinetobacter_baumannii_Canada_BC1	GCA_000309275.1		X
	Acinetobacter_sp._WC-141	GCA_000313935.1		X
	Acinetobacter_sp._WC-487	GCA_000314595.1		X
	Acinetobacter_sp._WC-323	GCA_000314615.1
	Acinetobacter_baumannii_WC-348	GCA_000314635.1		X
	Acinetobacter_baumannii_Naval-113	GCA_000314655.1		X
	Acinetobacter_sp._WC-136	GCA_000315155.1		X
	Acinetobacter_baumannii_Naval-57	GCA_000335535.1		X
	Acinetobacter_sp._OIFC021	GCA_000335575.1		X
	Acinetobacter_baumannii_AA-014	GCA_000335595.1		X
	Acinetobacter_baumannii_WC-A-92	GCA_000335615.1		X
	Acinetobacter_baumannii_OIFC047	GCA_000335635.1		X
	Acinetobacter_baumannii_OIFC338	GCA_000335655.1		X
	Acinetobacter_baumannii_Naval-78	GCA_000335675.1		X
	Acinetobacter_baumannii_MSP4-16	GCA_000341985.1		X
	Acinetobacter_baumannii_ABNIH19	GCA_000353775.1		X
	Acinetobacter_baumannii_ABNIH22	GCA_000353795.1		X
	Acinetobacter_baumannii_ABNIH23	GCA_000353815.1		X
	Acinetobacter_baumannii_ABNIH13	GCA_000353855.1		X
	Acinetobacter_baumannii_ABNIH26	GCA_000353895.1		X
	Acinetobacter_baumannii_ABNIH25	GCA_000353915.1		X
	Acinetobacter_baumannii_ABNIH6	GCA_000353955.1		X
	Acinetobacter_baumannii_ABNIH7	GCA_000353975.1		X
	Acinetobacter_baumannii_ABNIH11	GCA_000354015.1		X
	Acinetobacter_baumannii_ABNIH14	GCA_000354035.1		X
	Acinetobacter_baumannii_ABNIH15	GCA_000354055.1		X
	Acinetobacter_baumannii_ABNIH16	GCA_000354075.1		X
	Acinetobacter_baumannii_ABNIH18	GCA_000354115.1		X
	Acinetobacter_baumannii_ABNIH20	GCA_000354135.1		X
	Acinetobacter_baumannii_ABNIH24	GCA_000354155.1		X
	Acinetobacter_calcoaceticus_NIPH_13	GCA_000367865.1		X
	Acinetobacter_baumannii_NIPH_24	GCA_000367885.1		X
	Acinetobacter_sp._CIP_A162	GCA_000367905.1
	Acinetobacter_bohemicus_ANC_3994	GCA_000367925.1
	Acinetobacter_sp._NIPH_809	GCA_000367945.1
	Acinetobacter_sp._NIPH_236	GCA_000367965.1	X
	Acinetobacter_sp._CIP-A165_CIP	GCA_000367985.1	X
	Acinetobacter_parvus_NIPH_1103	GCA_000368005.1
	Acinetobacter_parvus_DSM_16617	GCA_000368025.1
	Acinetobacter_johnsonii_CIP_64.6	GCA_000368045.1
	Acinetobacter_seifertii_NIPH_973	GCA_000368065.1		X
	Acinetobacter_nosocomialis_NIPH_2119	GCA_000368085.1		X
	Acinetobacter_baumannii_NIPH_1669	GCA_000368105.1		X
	Acinetobacter_baumannii_NIPH_1362	GCA_000368125.1		X
	Acinetobacter_guillouiae_CIP_63.46	GCA_000368145.1	X
	Acinetobacter_lwoffii_NIPH_715	GCA_000368165.1
	Acinetobacter_baumannii_NIPH_146	GCA_000368185.1		X
	Acinetobacter_baumannii_NIPH_615	GCA_000368205.1		X
	Acinetobacter_baumannii_NIPH_1734	GCA_000368245.1		X
	Acinetobacter_sp._ANC_3789	GCA_000368265.1
	Acinetobacter_sp._CIP_102159	GCA_000368285.1
	Acinetobacter_sp._CIP_102129	GCA_000368305.1
	Acinetobacter_sp._CIP_102529	GCA_000368325.1
	Acinetobacter_sp._NIPH_758	GCA_000368345.1
	Acinetobacter_sp._CIP_102082	GCA_000368365.1
	Acinetobacter_sp._NIPH_899	GCA_000368385.1
	Acinetobacter_sp._NIPH_817	GCA_000368405.1		X
	Acinetobacter_sp._CIP_102637	GCA_000368425.1
	Acinetobacter_sp._CIP_56.2	GCA_000368445.1
	Acinetobacter_schindleri_NIPH_900	GCA_000368465.1	X
	Acinetobacter_guillouiae_NIPH_991	GCA_000368485.1
	Acinetobacter_bereziniae_NIPH_3	GCA_000368505.1
	Acinetobacter_baumannii_NIPH_190	GCA_000368525.1		X
	Acinetobacter_baumannii_NIPH_60	GCA_000368545.1		X
	Acinetobacter_gerneri_DSM_14967	GCA_000368565.1
	Acinetobacter_venetianus_RAG-1_=	GCA_000368585.1
	Acinetobacter_nosocomialis_NIPH_386	GCA_000368605.1		X
	Acinetobacter_schindleri_CIP_107287	GCA_000368625.1
	Acinetobacter_brisouii_ANC_4119	GCA_000368645.1
	Acinetobacter_junii_CIP_107470	GCA_000368665.1
	Acinetobacter_baylyi_DSM_14961	GCA_000368685.1
	Acinetobacter_soli_CIP_110264	GCA_000368705.1	X
	Acinetobacter_soli_NIPH_2899	GCA_000368725.1
	Acinetobacter_junii_NIPH_182	GCA_000368745.1
	Acinetobacter_junii_CIP_64.5	GCA_000368765.1
	Acinetobacter_towneri_DSM_14962	GCA_000368785.1
	Acinetobacter_johnsonii_ANC_3681	GCA_000368805.1
	Acinetobacter_ursingii_ANC_3649	GCA_000368845.1
	Acinetobacter_bouvetii_DSM_14964	GCA_000368865.1
	Acinetobacter_radioresistens_NIPH_2130	GCA_000368885.1
	Acinetobacter_radioresistens_DSM_6976	GCA_000368905.1
	Acinetobacter_bereziniae_LMG_1003	GCA_000368925.1
	Acinetobacter_calcoaceticus_ANC_3680	GCA_000368945.1	X	X
	Acinetobacter_calcoaceticus_DSM_30006	GCA_000368965.1		X
	Acinetobacter_beijerinckii_ANC_3835	GCA_000368985.1	X
	Acinetobacter_beijerinckii_CIP_110307	GCA_000369005.1
	Acinetobacter_pittii_ANC_3678	GCA_000369025.1		X
	Acinetobacter_pittii_ATCC_19004	GCA_000369045.1		X
	Acinetobacter_haemolyticus_CIP_64.3	GCA_000369065.1
	Acinetobacter_haemolyticus_NIPH_261	GCA_000369085.1
	Acinetobacter_lwoffii_NCTC_5866	GCA_000369105.1
	Acinetobacter_lwoffii_ATCC_9957	GCA_000369125.1
	Acinetobacter_lwoffii_NIPH_478	GCA_000369145.1	X
	Acinetobacter_baumannii_NIPH_201	GCA_000369165.1		X
	Acinetobacter_baumannii_NIPH_527	GCA_000369185.1		X
	Acinetobacter_baumannii_NIPH_335	GCA_000369205.1		X
	Acinetobacter_baumannii_NIPH_329	GCA_000369225.1		X
	Acinetobacter_baumannii_NIPH_601	GCA_000369245.1		X
	Acinetobacter_baumannii_NIPH_67	GCA_000369265.1		X
	Acinetobacter_baumannii_NIPH_70	GCA_000369305.1		X
	Acinetobacter_baumannii_NIPH_290	GCA_000369325.1		X
	Acinetobacter_baumannii_NIPH_80	GCA_000369345.1		X
	Acinetobacter_baumannii_ANC_4097	GCA_000369365.1		X
	Acinetobacter_baumannii_ATCC_19606	GCA_000369385.1		X
	Acinetobacter_sp._ANC_3929	GCA_000369405.1	X
	Acinetobacter_sp._NIPH_284	GCA_000369425.1
	Acinetobacter_sp._NIPH_713	GCA_000369445.1
	Acinetobacter_sp._CIP_53.82	GCA_000369465.1
	Acinetobacter_sp._ANC_4105	GCA_000369485.1
	Acinetobacter_sp._NIPH_298	GCA_000369505.1
	Acinetobacter_sp._CIP_70.18	GCA_000369525.1
	Acinetobacter_sp._NIPH_1867	GCA_000369545.1
	Acinetobacter_sp._ANC_3862	GCA_000369565.1
	Acinetobacter_sp._CIP_101934	GCA_000369585.1
	Acinetobacter_sp._NIPH_1847	GCA_000369605.1
	Acinetobacter_sp._NIPH_2171	GCA_000369625.1	X
	Acinetobacter_sp._CIP_64.2	GCA_000369645.1
	Acinetobacter_sp._CIP_51.11	GCA_000369665.1
	Acinetobacter_sp._CIP_102136	GCA_000369685.1
	Acinetobacter_sp._NIPH_2168	GCA_000369705.1
	Acinetobacter_sp._CIP_101966	GCA_000369725.1
	Acinetobacter_sp._CIP_64.7	GCA_000369745.1
	Acinetobacter_sp._NIPH_1859	GCA_000369765.1
	Acinetobacter_sp._NIPH_3623	GCA_000369785.1
	Acinetobacter_sp._NIPH_2100	GCA_000369805.1
	Acinetobacter_sp._NIPH_542	GCA_000369825.1		X
	Acinetobacter_sp._ANC_3880	GCA_000369845.1
	Acinetobacter_sp._CIP_102143	GCA_000369865.1
	Acinetobacter_ursingii_NIPH_706	GCA_000369885.1
	Acinetobacter_calcoaceticus_ANC_3811	GCA_000399665.1		X
	Acinetobacter_pittii_ANC_4050	GCA_000399685.1		X
	Acinetobacter_pittii_ANC_4052	GCA_000399705.1		X
	Acinetobacter_sp._CIP_110321	GCA_000400715.1
	Acinetobacter_tandoii_DSM_14970	GCA_000400735.1	X
	Acinetobacter_gyllenbergii_CIP_110306	GCA_000413855.1	X
	Acinetobacter_indicus_ANC_4215	GCA_000413875.1	X
	Acinetobacter_rudis_CIP_110305	GCA_000413895.1
	Acinetobacter_baumannii_NIPH_410	GCA_000413915.1		X
	Acinetobacter_sp._NIPH_2036	GCA_000413935.1
	Acinetobacter_guillouiae_MSP4-18	GCA_000414055.1	X
	Acinetobacter_gyllenbergii_MTCC_11365	GCA_000414075.1
	Acinetobacter_baumannii_BJAB07104	GCA_000419385.1		X
	Acinetobacter_baumannii_BJAB0715	GCA_000419405.1		X
	Acinetobacter_baumannii_BJAB0868	GCA_000419425.1		X
	Acinetobacter_haemolyticus_MTCC_9819	GCA_000430205.1
	Acinetobacter_junii_MTCC_11364	GCA_000430225.1
	Acinetobacter_gerneri_MTCC_9824	GCA_000430245.1	X
	Acinetobacter_baumannii_1605	GCA_000441955.1		X
	Acinetobacter_nosocomialis_M2	GCA_000472005.1		X
	Acinetobacter_sp._COS3	GCA_000475335.1
	Acinetobacter_lwoffii_NCTC_5866	GCA_000487975.1
	Acinetobacter_tjernbergiae_DSM_14971	GCA_000488175.1
	Acinetobacter_gyllenbergii_NIPH_230	GCA_000488195.1	X
	Acinetobacter_nectaris_CIP_110549	GCA_000488215.1	X
	Acinetobacter_oleivorans_CIP_110421	GCA_000488235.1		X
	Acinetobacter_brisouii_CIP_110357	GCA_000488275.1
	Acinetobacter_baumannii_107m	GCA_000493615.1		X
	Acinetobacter_baumannii_ZW85-1	GCA_000505685.2		X
	Acinetobacter_baumannii_UH0207	GCA_000513795.2		X
	Acinetobacter_baumannii_UH0807	GCA_000515435.1		X
	Acinetobacter_baumannii_UH1007	GCA_000515455.1		X
	Acinetobacter_baumannii_UH10007	GCA_000515475.1		X
	Acinetobacter_baumannii_UH0707	GCA_000515495.1		X
	Acinetobacter_baumannii_UH10107	GCA_000515515.1		X
	Acinetobacter_baumannii_UH10707	GCA_000515535.1		X
	Acinetobacter_baumannii_UH11608	GCA_000515555.1		X
	Acinetobacter_baumannii_UH12208	GCA_000515575.1		X
	Acinetobacter_baumannii_UH12308	GCA_000515595.1		X
	Acinetobacter_baumannii_UH12408	GCA_000515615.1		X
	Acinetobacter_baumannii_UH12808	GCA_000515635.1		X
	Acinetobacter_baumannii_UH13908	GCA_000515655.1		X
	Acinetobacter_baumannii_UH14508	GCA_000515675.1		X
	Acinetobacter_baumannii_UH15208	GCA_000515695.1		X
	Acinetobacter_baumannii_UH16008	GCA_000515715.1		X
	Acinetobacter_baumannii_UH16108	GCA_000515735.1		X
	Acinetobacter_baumannii_UH16208	GCA_000515755.1		X
	Acinetobacter_baumannii_UH18608	GCA_000515775.1		X
	Acinetobacter_baumannii_UH19608	GCA_000515795.2		X
	Acinetobacter_baumannii_UH19908	GCA_000515815.1		X
	Acinetobacter_baumannii_UH20108	GCA_000515835.1		X
	Acinetobacter_baumannii_UH22908	GCA_000515855.1		X
	Acinetobacter_baumannii_UH2307	GCA_000515895.1		X
	Acinetobacter_baumannii_UH8107	GCA_000515915.1		X
	Acinetobacter_baumannii_UH8407	GCA_000515935.1		X
	Acinetobacter_baumannii_UH8707	GCA_000515955.1		X
	Acinetobacter_baumannii_UH8807	GCA_000515975.1		X
	Acinetobacter_baumannii_UH9007	GCA_000515995.2		X
	Acinetobacter_baumannii_UH9707	GCA_000516015.1		X
	Acinetobacter_baumannii_UH9907	GCA_000516035.1		X
	Acinetobacter_baumannii_UH2907	GCA_000516055.1		X
	Acinetobacter_baumannii_UH2707	GCA_000516075.1		X
	Acinetobacter_baumannii_UH10707	GCA_000516115.1		X
	Acinetobacter_baumannii_UH5107	GCA_000516135.1		X
	Acinetobacter_baumannii_UH5207	GCA_000516155.1		X
	Acinetobacter_baumannii_UH5307	GCA_000516175.1		X
	Acinetobacter_baumannii_UH5707	GCA_000516195.2		X
	Acinetobacter_baumannii_UH6107	GCA_000516215.2		X
	Acinetobacter_baumannii_UH6207	GCA_000516235.1		X
	Acinetobacter_baumannii_UH6507	GCA_000516255.1		X
	Acinetobacter_baumannii_UH6907	GCA_000516275.1		X
	Acinetobacter_baumannii_UH7007	GCA_000516295.1		X
	Acinetobacter_baumannii_UH7607	GCA_000516315.1		X
	Acinetobacter_baumannii_UH7707	GCA_000516335.2		X
	Acinetobacter_baumannii_UH7807	GCA_000516355.2		X
	Acinetobacter_baumannii_UH7907	GCA_000516375.1		X
	Acinetobacter_baumannii_CI86	GCA_000516575.2	X	X
	Acinetobacter_baumannii_CI77	GCA_000516595.2		X
	Acinetobacter_baumannii_CI78	GCA_000516615.2		X
	Acinetobacter_baumannii_UH2107	GCA_000517485.2		X
	Acinetobacter_baumannii_UH3807	GCA_000517505.1		X
	Acinetobacter_pittii_42F	GCA_000529235.1		X
	Acinetobacter_baumannii_1247182	GCA_000580135.1		X
	Acinetobacter_baumannii_1075025	GCA_000580155.1		X
	Acinetobacter_baumannii_1046051	GCA_000580195.1		X
	Acinetobacter_baumannii_1043903	GCA_000580215.1		X
	Acinetobacter_baumannii_1042969-1265	GCA_000580235.1		X
	Acinetobacter_baumannii_1040094	GCA_000580255.1		X
	Acinetobacter_baumannii_1036938	GCA_000580275.1		X
	Acinetobacter_baumannii_1031433	GCA_000580295.1		X
	Acinetobacter_baumannii_1297	GCA_000580315.1		X
	Acinetobacter_baumannii_136706	GCA_000580335.1		X
	Acinetobacter_baumannii_1121032	GCA_000580355.2		X
	Acinetobacter_baumannii_1051176	GCA_000580375.1		X
	Acinetobacter_baumannii_1046674	GCA_000580395.1		X
	Acinetobacter_baumannii_1043794	GCA_000580415.1		X
	Acinetobacter_baumannii_1039621	GCA_000580435.2		X
	Acinetobacter_baumannii_1032241	GCA_000580455.1		X
	Acinetobacter_baumannii_17534	GCA_000580475.1		X
	Acinetobacter_baumannii_110912	GCA_000580495.2		X
	Acinetobacter_baumannii_118362	GCA_000580515.1		X
	Acinetobacter_baumannii_1202252	GCA_000580535.1		X
	Acinetobacter_baumannii_1294217	GCA_000580555.1		X
	Acinetobacter_baumannii_1406750	GCA_000580575.1		X
	Acinetobacter_baumannii_1419130	GCA_000580595.1		X
	Acinetobacter_baumannii_1440422	GCA_000580615.1		X
	Acinetobacter_sp._1461402	GCA_000580635.1
	Acinetobacter_baumannii_146457	GCA_000580655.1	X
	Acinetobacter_sp._21871	GCA_000580675.1		X
	Acinetobacter_baumannii_342950	GCA_000580695.1		X
	Acinetobacter_baumannii_4749	GCA_000580715.1		X
	Acinetobacter_baumannii_724909	GCA_000580735.1		X
	Acinetobacter_baumannii_951631	GCA_000580755.1		X
	Acinetobacter_baumannii_1297549	GCA_000580775.1		X
	Acinetobacter_baumannii_348935	GCA_000580795.1	X
	Acinetobacter_baumannii_1035119	GCA_000580815.1		X
	Acinetobacter_baumannii_1159076	GCA_000580835.1		X
	Acinetobacter_sp._1289694	GCA_000580855.1		X
	Acinetobacter_baumannii_1295743	GCA_000580875.1		X
	Acinetobacter_baumannii_1437282	GCA_000580915.1
	Acinetobacter_baumannii_1462234	GCA_000580935.1		X
	Acinetobacter_sp._1475718	GCA_000580955.1		X
	Acinetobacter_baumannii_299505	GCA_000580975.1		X
	Acinetobacter_baumannii_466760	GCA_000580995.1		X
	Acinetobacter_sp._869535	GCA_000581035.1
	Acinetobacter_baumannii_984213	GCA_000581055.1		X
	Acinetobacter_baumannii_1267820	GCA_000581075.1		X
	Acinetobacter_sp._1295259	GCA_000581095.1		X
	Acinetobacter_sp._1396970	GCA_000581115.1		X
	Acinetobacter_baumannii_1429530	GCA_000581135.1		X
	Acinetobacter_baumannii_1461963	GCA_000581155.1		X
	Acinetobacter_sp._230853	GCA_000581195.1	X
	Acinetobacter_sp._272263	GCA_000581215.1
	Acinetobacter_baumannii_400834	GCA_000581235.1		X
	Acinetobacter_baumannii_625974	GCA_000581255.1		X
	Acinetobacter_sp._809848	GCA_000581275.1		X
	Acinetobacter_baumannii_99063	GCA_000581295.1		X
	Acinetobacter_baumannii_959073	GCA_000581335.1		X
	Acinetobacter_baumannii_942133	GCA_000581355.1		X
	Acinetobacter_baumannii_929679-2095	GCA_000581375.1		X
	Acinetobacter_baumannii_58452	GCA_000581395.1		X
	Acinetobacter_baumannii_796380-2102	GCA_000581415.1		X
	Acinetobacter_baumannii_781407	GCA_000581435.1		X
	Acinetobacter_baumannii_564012	GCA_000581455.1		X
	Acinetobacter_baumannii_562700	GCA_000581475.1		X
	Acinetobacter_baumannii_472237-1196	GCA_000581495.1		X
	Acinetobacter_baumannii_34001	GCA_000581535.1		X
	Acinetobacter_baumannii_1289546	GCA_000581575.1		X
	Acinetobacter_baumannii_942194	GCA_000581595.1		X
	Acinetobacter_baumannii_993520	GCA_000581615.1		X
	Acinetobacter_baumannii_947299	GCA_000581635.1		X
	Acinetobacter_baumannii_653020	GCA_000581655.1		X
	Acinetobacter_baumannii_532413	GCA_000581695.1		X
	Acinetobacter_baumannii_1277411	GCA_000581735.1		X
	Acinetobacter_baumannii_1096934	GCA_000581755.1		X
	Acinetobacter_baumannii_1106579	GCA_000581775.1		X
	Acinetobacter_baumannii_1440750	GCA_000581795.1		X
	Acinetobacter_baumannii_554515	GCA_000581815.1		X
	Acinetobacter_sp._1542444	GCA_000581835.1		X
	Acinetobacter_baumannii_83444	GCA_000581855.1	X	X
	Acinetobacter_baumannii_144107	GCA_000581875.1		X
	Acinetobacter_baumannii_532279	GCA_000581895.1		X
	Acinetobacter_baumannii_232184	GCA_000581915.1		X
	Acinetobacter_baumannii_1575710	GCA_000581935.1		X
	Acinetobacter_baumannii_268680	GCA_000581955.1		X
	Acinetobacter_baumannii_831240	GCA_000581975.1		X
	Acinetobacter_baumannii_1546444	GCA_000581995.1		X
	Acinetobacter_baumannii_1526966	GCA_000582015.1		X
	Acinetobacter_baumannii_43926	GCA_000582035.1		X
	Acinetobacter_sp._766875	GCA_000582055.1		X
	Acinetobacter_sp._1578804	GCA_000582075.1		X
	Acinetobacter_sp._259052	GCA_000582095.1		X
	Acinetobacter_baumannii_1291820	GCA_000582115.1		X
	Acinetobacter_sp._983759	GCA_000582135.1
	Acinetobacter_baumannii_50595	GCA_000582155.1		X
	Acinetobacter_sp._907131	GCA_000582195.1		X
	Acinetobacter_baumannii_1552865	GCA_000582215.1		X
	Acinetobacter_sp._1239920	GCA_000582235.1
	Acinetobacter_sp._1566109	GCA_000582255.1		X
	Acinetobacter_baumannii_397971	GCA_000582275.1		X
	Acinetobacter_baumannii_42887	GCA_000582295.1		X
	Acinetobacter_sp._1592897	GCA_000582315.2		X
	Acinetobacter_baumannii_1593273	GCA_000582335.1		X
	Acinetobacter_baumannii_1417041	GCA_000582355.1		X
	Acinetobacter_sp._1294596	GCA_000582925.1
	Acinetobacter_baumannii_1552818	GCA_000582945.1		X
	Acinetobacter_baumannii_655378	GCA_000582965.2		X
	Acinetobacter_baumannii_323408	GCA_000583235.1		X
	Acinetobacter_baumannii_458282	GCA_000583255.1		X
	Acinetobacter_baumannii_722310	GCA_000583275.1		X
	Acinetobacter_baumannii_470922	GCA_000583295.1		X
	Acinetobacter_baumannii_1552389	GCA_000583315.1		X
	Acinetobacter_baumannii_1488685	GCA_000583335.1		X
	Acinetobacter_baumannii_1426993	GCA_000583355.1		X
	Acinetobacter_baumannii_121738	GCA_000583375.1		X
	Acinetobacter_baumannii_472237-120	GCA_000583415.1		X
	Acinetobacter_baumannii_24860_8	GCA_000583435.1		X
	Acinetobacter_baumannii_7893	GCA_000583455.1		X
	Acinetobacter_baumannii_24812_10	GCA_000583475.1		X
	Acinetobacter_baumannii_24812_4	GCA_000583495.1		X
	Acinetobacter_baumannii_24812_6	GCA_000583515.1		X
	Acinetobacter_baumannii_24860_10	GCA_000583535.1		X
	Acinetobacter_baumannii_24860_2	GCA_000583555.1		X
	Acinetobacter_baumannii_24860_4	GCA_000583575.1		X
	Acinetobacter_baumannii_24860_7	GCA_000583595.1		X
	Acinetobacter_sp._478810	GCA_000584015.2	X	X
	Acinetobacter_baumannii_1287985	GCA_000584035.1		X
	Acinetobacter_baumannii_73736	GCA_000584055.1		X
	Acinetobacter_baumannii_10519	GCA_000584075.1		X
	Acinetobacter_baumannii_846928	GCA_000584095.1		X
	Acinetobacter_baumannii_1045092	GCA_000584115.1		X
	Acinetobacter_baumannii_923118	GCA_000584135.1		X
	Acinetobacter_baumannii_836190	GCA_000584155.1		X
	Acinetobacter_baumannii_825610	GCA_000584175.1		X
	Acinetobacter_baumannii_737393	GCA_000584195.1		X
	Acinetobacter_sp._723929	GCA_000584215.1		X
	Acinetobacter_baumannii_655555	GCA_000584235.1		X
	Acinetobacter_sp._694762	GCA_000584255.1		X
	Acinetobacter_baumannii_480175	GCA_000584275.1		X
	Acinetobacter_baumannii_457946	GCA_000584295.1		X
	Acinetobacter_baumannii_3390	GCA_000584335.1		X
	Acinetobacter_baumannii_318814	GCA_000584355.1		X
	Acinetobacter_baumannii_2887	GCA_000584395.1		X
	Acinetobacter_baumannii_1412924	GCA_000584415.1		X
	Acinetobacter_baumannii_1296252	GCA_000584435.1		X
	Acinetobacter_baumannii_1293320	GCA_000584455.1	X	X
	Acinetobacter_baumannii_1264936	GCA_000584475.1		X
	Acinetobacter_baumannii_1207552	GCA_000584495.1		X
	Acinetobacter_baumannii_1195185_11	GCA_000584515.2		X
	Acinetobacter_baumannii_1237893	GCA_000584535.1		X
	Acinetobacter_baumannii_1271651	GCA_000584555.1		X
	Acinetobacter_baumannii_1271213	GCA_000584595.1		X
	Acinetobacter_sp._1245593	GCA_000584615.1		X
	Acinetobacter_baumannii_1188188	GCA_000584635.1		X
	Acinetobacter_baumannii_1178044	GCA_000584655.1		X
	Acinetobacter_baumannii_1095464	GCA_000584675.1		X
	Acinetobacter_baumannii_1062314	GCA_000584715.1		X
	Acinetobacter_baumannii_1022959	GCA_000584735.1		X
	Acinetobacter_baumannii_1482820	GCA_000584755.1		X
	Acinetobacter_baumannii_1471012	GCA_000584775.1		X
	Acinetobacter_sp._216872	GCA_000584795.1		X
	Acinetobacter_sp._1564232	GCA_000584815.2		X
	Acinetobacter_baumannii_1475764	GCA_000584835.1		X
	Acinetobacter_baumannii_1533268	GCA_000584855.1		X
	Acinetobacter_baumannii_273929	GCA_000584875.1		X
	Acinetobacter_baumannii_23671	GCA_000584895.1		X
	Acinetobacter_baumannii_145660	GCA_000587875.1		X
	Acinetobacter_baumannii_1494580	GCA_000587895.1		X
	Acinetobacter_baumannii_1294222	GCA_000587915.1		X
	Acinetobacter_baumannii_755829	GCA_000587935.1		X
	Acinetobacter_baumannii_214216	GCA_000587955.1		X
	Acinetobacter_baumannii_1266220	GCA_000587975.1		X
	Acinetobacter_sp._1179249	GCA_000587995.1		X
	Acinetobacter_sp._1294243	GCA_000588015.1		X
	Acinetobacter_baumannii_541915	GCA_000588035.1		X
	Acinetobacter_baumannii_339786	GCA_000588055.1		X
	Acinetobacter_baumannii_1058283	GCA_000588075.1		X
	Acinetobacter_sp._1130196	GCA_000588095.1		X
	Acinetobacter_baumannii_1276470-86	GCA_000588115.1		X
	Acinetobacter_baumannii_1295549	GCA_000588135.1		X
	Acinetobacter_baumannii_1232509	GCA_000588155.1		X
	Acinetobacter_baumannii_628418	GCA_000588175.1		X
	Acinetobacter_baumannii_277047	GCA_000588195.1		X
	Acinetobacter_baumannii_466215	GCA_000588215.1		X
	Acinetobacter_baumannii_14216	GCA_000588235.1		X
	Acinetobacter_sp._1424608	GCA_000588255.1		X
	Acinetobacter_baumannii_573719	GCA_000588275.1	X	X
	Acinetobacter_baumannii_981176	GCA_000588295.1		X
	Acinetobacter_baumannii_70136	GCA_000588315.1		X
	Acinetobacter_sp._88816	GCA_000588335.1		X
	Acinetobacter_baumannii_1406589	GCA_000588355.1		X
	Acinetobacter_baumannii_98826	GCA_000588375.1		X
	Acinetobacter_sp._883425	GCA_000588395.1		X
	Acinetobacter_sp._225588	GCA_000588415.1		X
	Acinetobacter_baumannii_303002	GCA_000588435.1		X
	Acinetobacter_baumannii_1117819	GCA_000588455.1		X
	Acinetobacter_baumannii_426863	GCA_000588475.1		X
	Acinetobacter_baumannii_213697	GCA_000588495.1		X
	Acinetobacter_sp._826659	GCA_000588515.1		X
	Acinetobacter_sp._742879	GCA_000588535.1		X
	Acinetobacter_baumannii_730795	GCA_000588555.1		X
	Acinetobacter_baumannii_1428368	GCA_000588575.2		X
	Acinetobacter_sp._1281984	GCA_000588595.1		X
	Acinetobacter_baumannii_1170863	GCA_000588615.1		X
	Acinetobacter_baumannii_1237202	GCA_000588635.1		X
	Acinetobacter_baumannii_11126	GCA_000588655.1		X
	Acinetobacter_baumannii_1007214	GCA_000588675.1		X
	Acinetobacter_baumannii_1262761-97	GCA_000588695.1		X
	Acinetobacter_baumannii_1392509	GCA_000588735.1		X
	Acinetobacter_baumannii_1391434	GCA_000588755.1		X
	Acinetobacter_baumannii_1413735	GCA_000588775.1		X
	Acinetobacter_baumannii_1406182	GCA_000588795.1		X
	Acinetobacter_baumannii_1397513	GCA_000588815.1		X
	Acinetobacter_baumannii_44895_9	GCA_000588895.1		X
	Acinetobacter_baumannii_44895_4	GCA_000588935.1		X
	Acinetobacter_baumannii_24845_10	GCA_000588975.1		X
	Acinetobacter_baumannii_24845_5	GCA_000588995.1		X
	Acinetobacter_baumannii_24845_3	GCA_000589015.1		X
	Acinetobacter_baumannii_24845_4	GCA_000589035.1		X
	Acinetobacter_baumannii_24845_9	GCA_000589055.1		X
	Acinetobacter_baumannii_25307_6	GCA_000589075.1		X
	Acinetobacter_baumannii_25307_8	GCA_000589095.1		X
	Acinetobacter_sp._25977_10	GCA_000589115.1		X
	Acinetobacter_sp._25977_1	GCA_000589135.1		X
	Acinetobacter_sp._25977_2	GCA_000589155.1		X
	Acinetobacter_sp._25977_3	GCA_000589175.1		X
	Acinetobacter_baumannii_24845_7	GCA_000589195.1		X
	Acinetobacter_sp._25977_4	GCA_000589215.1		X
	Acinetobacter_sp._25977_6	GCA_000589235.1		X
	Acinetobacter_sp._25977_7	GCA_000589255.1	X	X
	Acinetobacter_baumannii_44895_10	GCA_000589275.1		X
	Acinetobacter_baumannii_44895_1	GCA_000589295.1		X
	Acinetobacter_baumannii_44895_2	GCA_000589315.1		X
	Acinetobacter_sp._25977_8	GCA_000589335.1		X
	Acinetobacter_baumannii_25253_8	GCA_000589355.1		X
	Acinetobacter_baumannii_25307_1	GCA_000589375.1		X
	Acinetobacter_baumannii_25307_2	GCA_000589395.1		X
	Acinetobacter_baumannii_25307_3	GCA_000589415.1		X
	Acinetobacter_baumannii_25307_4	GCA_000589435.1		X
	Acinetobacter_baumannii_25307_5	GCA_000589455.1		X
	Acinetobacter_baumannii_24845_1	GCA_000589495.1		X
	Acinetobacter_baumannii_25253_1	GCA_000589515.1		X
	Acinetobacter_baumannii_25253_10	GCA_000589535.1		X
	Acinetobacter_baumannii_25253_3	GCA_000589555.1		X
	Acinetobacter_baumannii_25253_4	GCA_000589575.1		X
	Acinetobacter_baumannii_25253_6	GCA_000589615.1		X
	Acinetobacter_baumannii_45002_6	GCA_000589655.1		X
	Acinetobacter_baumannii_45002_7	GCA_000589675.1		X
	Acinetobacter_baumannii_45002_8	GCA_000589695.1		X
	Acinetobacter_baumannii_44895_5	GCA_000589715.1		X
	Acinetobacter_baumannii_44895_6	GCA_000589735.1		X
	Acinetobacter_baumannii_45002_5	GCA_000589755.1		X
	Acinetobacter_baumannii_45002_10	GCA_000589775.1		X
	Acinetobacter_baumannii_45002_3	GCA_000589795.1		X
	Acinetobacter_baumannii_45002_4	GCA_000589815.1		X
	Acinetobacter_baumannii_44895_3	GCA_000589835.1		X
	Acinetobacter_baumannii_24975_4	GCA_000591575.1		X
	Acinetobacter_baumannii_25561_2	GCA_000591595.1		X
	Acinetobacter_baumannii_25561_7	GCA_000591615.1		X
	Acinetobacter_baumannii_25561_1	GCA_000591635.1		X
	Acinetobacter_baumannii_24975_7	GCA_000591655.1		X
	Acinetobacter_baumannii_24975_9	GCA_000591675.1		X
	Acinetobacter_baumannii_25935_10	GCA_000591695.1		X
	Acinetobacter_baumannii_44327_8	GCA_000591715.1		X
	Acinetobacter_baumannii_44327_2	GCA_000591735.1		X
	Acinetobacter_baumannii_25750_7	GCA_000591755.1		X
	Acinetobacter_baumannii_25750_8	GCA_000591775.1		X
	Acinetobacter_baumannii_24975_5	GCA_000591795.1		X
	Acinetobacter_baumannii_44327_7	GCA_000591815.1		X
	Acinetobacter_baumannii_44327_1	GCA_000591835.1		X
	Acinetobacter_baumannii_44327_4	GCA_000591855.1		X
	Acinetobacter_baumannii_44327_5	GCA_000591875.1		X
	Acinetobacter_baumannii_44857_10	GCA_000591895.1		X
	Acinetobacter_baumannii_44857_9	GCA_000591915.1		X
	Acinetobacter_baumannii_44327_6	GCA_000591935.1		X
	Acinetobacter_baumannii_44467_9	GCA_000591955.1		X
	Acinetobacter_baumannii_25691_10	GCA_000591975.1		X
	Acinetobacter_baumannii_25766_2	GCA_000591995.1		X
	Acinetobacter_baumannii_25766_3	GCA_000592015.1		X
	Acinetobacter_baumannii_24975_1	GCA_000592055.1		X
	Acinetobacter_baumannii_25766_1	GCA_000592075.1		X
	Acinetobacter_baumannii_25935_1	GCA_000592095.1		X
	Acinetobacter_baumannii_25935_2	GCA_000592115.1		X
	Acinetobacter_baumannii_25935_5	GCA_000592155.1		X
	Acinetobacter_baumannii_25935_6	GCA_000592175.1		X
	Acinetobacter_baumannii_25935_7	GCA_000592195.1		X
	Acinetobacter_baumannii_25766_6	GCA_000592235.1		X
	Acinetobacter_baumannii_25691_2	GCA_000592255.1		X
	Acinetobacter_baumannii_25691_6	GCA_000592275.1		X
	Acinetobacter_baumannii_25691_9	GCA_000592295.1		X
	Acinetobacter_baumannii_25766_7	GCA_000592315.1		X
	Acinetobacter_baumannii_25691_1	GCA_000592335.1		X
	Acinetobacter_baumannii_25766_5	GCA_000592355.1		X
	Acinetobacter_baumannii_25766_9	GCA_000592375.1		X
	Acinetobacter_baumannii_25766_10	GCA_000592395.1		X
	Acinetobacter_baumannii_25766_4	GCA_000592415.1		X
	Acinetobacter_baumannii_44467_5	GCA_000592435.1		X
	Acinetobacter_baumannii_44467_6	GCA_000592455.1		X
	Acinetobacter_baumannii_44467_7	GCA_000592475.1	X	X
	Acinetobacter_baumannii_25681_2	GCA_000592515.1		X
	Acinetobacter_baumannii_25681_3	GCA_000592535.1		X
	Acinetobacter_baumannii_25681_5	GCA_000592555.1		X
	Acinetobacter_baumannii_25681_6	GCA_000592575.1		X
	Acinetobacter_baumannii_25681_8	GCA_000592595.1		X
	Acinetobacter_baumannii_25681_9	GCA_000592615.1		X
	Acinetobacter_baumannii_25750_6	GCA_000592635.1		X
	Acinetobacter_baumannii_44467_10	GCA_000592655.1		X
	Acinetobacter_baumannii_44467_1	GCA_000592675.1		X
	Acinetobacter_baumannii_44467_2	GCA_000592695.1		X
	Acinetobacter_baumannii_44467_4	GCA_000592735.1		X
	Acinetobacter_baumannii_25561_10	GCA_000592755.1		X
	Acinetobacter_baumannii_43557_1	GCA_000600375.1		X
	Acinetobacter_baumannii_25878_2	GCA_000600395.1		X
	Acinetobacter_baumannii_25878_1	GCA_000600415.1		X
	Acinetobacter_baumannii_44362_2	GCA_000600435.1		X
	Acinetobacter_baumannii_25878_3	GCA_000600455.1		X
	Acinetobacter_baumannii_44362_3	GCA_000600475.1	X	X
	Acinetobacter_baumannii_44362_4	GCA_000600495.1		X
	Acinetobacter_baumannii_44362_5	GCA_000600515.1		X
	Acinetobacter_baumannii_44362_6	GCA_000600535.1		X
	Acinetobacter_baumannii_44362_7	GCA_000600555.1		X
	Acinetobacter_baumannii_44362_8	GCA_000600575.1		X
	Acinetobacter_baumannii_44362_9	GCA_000600595.1		X
	Acinetobacter_baumannii_44437_3	GCA_000600615.1		X
	Acinetobacter_baumannii_44437_4	GCA_000600635.1		X
	Acinetobacter_baumannii_44437_5	GCA_000600655.1		X
	Acinetobacter_baumannii_44437_7	GCA_000600675.1		X
	Acinetobacter_baumannii_44437_8	GCA_000600695.1		X
	Acinetobacter_baumannii_44437_9	GCA_000600715.1		X
	Acinetobacter_baumannii_25493_2	GCA_000600735.1		X
	Acinetobacter_baumannii_25493_10	GCA_000600755.1		X
	Acinetobacter_baumannii_25493_1	GCA_000600775.1		X
	Acinetobacter_baumannii_25493_3	GCA_000600795.1		X
	Acinetobacter_baumannii_25493_4	GCA_000600815.1		X
	Acinetobacter_baumannii_25493_5	GCA_000600835.1		X
	Acinetobacter_baumannii_25493_6	GCA_000600855.1		X
	Acinetobacter_baumannii_25493_8	GCA_000600875.1		X
	Acinetobacter_baumannii_25493_9	GCA_000600895.1		X
	Acinetobacter_baumannii_44362_10	GCA_000600915.1		X
	Acinetobacter_baumannii_44362_1	GCA_000600935.1		X
	Acinetobacter_baumannii_16553_6	GCA_000611045.1		X
	Acinetobacter_baumannii_16553_2	GCA_000611065.1		X
	Acinetobacter_baumannii_16553_4	GCA_000611085.1		X
	Acinetobacter_baumannii_16553_3	GCA_000611105.1		X
	Acinetobacter_baumannii_16553_9	GCA_000611185.1		X
	Acinetobacter_baumannii_25569_1	GCA_000611205.1		X
	Acinetobacter_baumannii_25569_2	GCA_000611225.1		X
	Acinetobacter_baumannii_25569_4	GCA_000611245.1		X
	Acinetobacter_baumannii_26016_4	GCA_000611265.1		X
	Acinetobacter_baumannii_45052_3	GCA_000611285.1		X
	Acinetobacter_baumannii_45052_5	GCA_000611305.1		X
	Acinetobacter_baumannii_26016_1	GCA_000611325.1		X
	Acinetobacter_baumannii_26016_6	GCA_000611345.1		X
	Acinetobacter_baumannii_25569_3	GCA_000611365.1		X
	Acinetobacter_baumannii_25569_7	GCA_000611385.1		X
	Acinetobacter_baumannii_26016_10	GCA_000611405.1		X
	Acinetobacter_baumannii_25569_6	GCA_000611425.1		X
	Acinetobacter_baumannii_26016_5	GCA_000611445.1		X
	Acinetobacter_baumannii_25569_5	GCA_000611465.1		X
	Acinetobacter_baumannii_45052_1	GCA_000611485.1		X
	Acinetobacter_baumannii_45057_4	GCA_000611505.1		X
	Acinetobacter_baumannii_26016_8	GCA_000611525.1		X
	Acinetobacter_baumannii_16553_8	GCA_000611545.1		X
	Acinetobacter_baumannii_16553_1	GCA_000611565.1		X
	Acinetobacter_baumannii_LAC-4	GCA_000623015.1		X
	Acinetobacter_baumannii_R1B	GCA_000623035.1		X
	Acinetobacter_baumannii_24975_10	GCA_000627335.1		X
	Acinetobacter_baumannii_44839_10	GCA_000627355.1		X
	Acinetobacter_baumannii_26016_9	GCA_000627375.1		X
	Acinetobacter_baumannii_24860_1	GCA_000627395.1		X
	Acinetobacter_baumannii_24860_6	GCA_000627415.1		X
	Acinetobacter_baumannii_44298_1	GCA_000627495.1		X
	Acinetobacter_baumannii_44298_2	GCA_000627515.1		X
	Acinetobacter_baumannii_44298_4	GCA_000627535.1		X
	Acinetobacter_baumannii_44298_6	GCA_000627555.1		X
	Acinetobacter_baumannii_44298_9	GCA_000627595.1		X
	Acinetobacter_baumannii_44298_10	GCA_000627615.1		X
	Acinetobacter_baumannii_25569_8	GCA_000627635.1		X
	Acinetobacter_baumannii_25569_9	GCA_000627655.1		X
	Acinetobacter_baumannii_25442_5	GCA_000627675.1		X
	Acinetobacter_baumannii_25442_9	GCA_000627715.1		X
	Acinetobacter_baumannii_42057_2	GCA_000627735.1		X
	Acinetobacter_baumannii_45052_4	GCA_000627775.1		X
	Acinetobacter_sp._Ver3	GCA_000632455.1
	Acinetobacter_baumannii_45075_6	GCA_000671415.1		X
	Acinetobacter_baumannii_1064293_46	GCA_000671435.1		X
	Acinetobacter_baumannii_6935	GCA_000671455.1		X
	Acinetobacter_baumannii_45075_5	GCA_000671475.1		X
	Acinetobacter_baumannii_44298_3	GCA_000671495.1		X
	Acinetobacter_baumannii_44839_8	GCA_000671515.1		X
	Acinetobacter_baumannii_44298_5	GCA_000671535.1		X
	Acinetobacter_baumannii_44839_9	GCA_000671575.1		X
	Acinetobacter_baumannii_45075_1	GCA_000671595.1		X
	Acinetobacter_baumannii_45075_2	GCA_000671615.1		X
	Acinetobacter_baumannii_45075_3	GCA_000671635.1		X
	Acinetobacter_baumannii_25442_1	GCA_000671655.1		X
	Acinetobacter_baumannii_42057_4	GCA_000671675.1		X
	Acinetobacter_baumannii_1032359	GCA_000671695.1		X
	Acinetobacter_baumannii_1451147	GCA_000681535.1		X
	Acinetobacter_baumannii_855125	GCA_000681555.1		X
	Acinetobacter_baumannii_21072	GCA_000681575.1		X
	Acinetobacter_baumannii_1505311	GCA_000681595.1		X
	Acinetobacter_baumannii_25569_10	GCA_000681615.1		X
	Acinetobacter_baumannii_1195185_80	GCA_000681635.1		X
	Acinetobacter_baumannii_25691_5	GCA_000681655.1		X
	Acinetobacter_baumannii_24860_9	GCA_000681675.1		X
	Acinetobacter_baumannii_23037	GCA_000681695.1		X
	Acinetobacter_baumannii_987421	GCA_000681735.1		X
	Acinetobacter_baumannii_45075_4	GCA_000681755.1		X
	Acinetobacter_baumannii_45075_8	GCA_000681775.1		X
	Acinetobacter_baumannii_45075_9	GCA_000681795.1		X
	Acinetobacter_sp._1264765	GCA_000681815.1		X
	Acinetobacter_baumannii_1539026	GCA_000681835.1		X
	Acinetobacter_baumannii_18689	GCA_000681855.1		X
	Acinetobacter_baumannii_916567	GCA_000681875.1		X
	Acinetobacter_baumannii_96512	GCA_000681895.1		X
	Acinetobacter_baumannii_25691_8	GCA_000681915.1		X
	Acinetobacter_baumannii_25750_1	GCA_000681935.1		X
	Acinetobacter_baumannii_26016_2	GCA_000681955.1		X
	Acinetobacter_baumannii_26016_3	GCA_000681975.1		X
	Acinetobacter_baumannii_26016_7	GCA_000681995.1		X
	Acinetobacter_baumannii_42057_3	GCA_000682015.1		X
	Acinetobacter_baumannii_42057_5	GCA_000682035.1		X
	Acinetobacter_baumannii_45002_9	GCA_000682115.1		X
	Acinetobacter_sp._263903-1	GCA_000682155.1
	Acinetobacter_baumannii_24812_2	GCA_000682175.1		X
	Acinetobacter_baumannii_135867	GCA_000682195.1		X
	Acinetobacter_baumannii_496487	GCA_000682215.1		X
	Acinetobacter_baumannii_1146103	GCA_000682235.1		X
	Acinetobacter_baumannii_754286	GCA_000682255.1		X
	Acinetobacter_baumannii_45075_10	GCA_000682275.1		X
	Acinetobacter_baumannii_940793	GCA_000682295.1	X	X
	Acinetobacter_baumannii_15827	GCA_000682315.1		X
	Acinetobacter_baumannii_6112	GCA_000682335.1		X
	Acinetobacter_sp._72431	GCA_000682355.1		X
	Acinetobacter_baumannii_1284800	GCA_000682395.1		X
	Acinetobacter_baumannii_1598530	GCA_000682415.1		X
	Acinetobacter_baumannii_233846	GCA_000682435.1		X
	Acinetobacter_baumannii_1042969-1197	GCA_000682455.1		X
	Acinetobacter_baumannii_1262761-105	GCA_000682475.1		X
	Acinetobacter_baumannii_1276470-132	GCA_000682495.1		X
	Acinetobacter_baumannii_1571545	GCA_000682515.1		X
	Acinetobacter_baumannii_24812_8	GCA_000682535.1		X
	Acinetobacter_baumannii_24860_3	GCA_000682555.1		X
	Acinetobacter_baumannii_24860_5	GCA_000682575.1		X
	Acinetobacter_baumannii_756476	GCA_000682595.1		X
	Acinetobacter_sp._796380-1375	GCA_000682615.1		X
	Acinetobacter_baumannii_929679-598	GCA_000682635.1		X
	Acinetobacter_baumannii_24812_7	GCA_000682655.1		X
	Acinetobacter_baumannii_BIDMC_56	GCA_000692095.1		X
	Acinetobacter_baumannii_BIDMC_57	GCA_000694975.1		X
	Acinetobacter_baumannii_AC29	GCA_000695855.3		X
	Acinetobacter_sp._ETR1	GCA_000705635.1
	Acinetobacter_baumannii_BR097	GCA_000708775.1		X
	Acinetobacter_baumannii_BU310	GCA_000708795.1		X
	Acinetobacter_baumannii_TCM206	GCA_000734775.1		X
	Acinetobacter_baumannii_ATCC_19606	GCA_000737145.1		X
	Acinetobacter_baumannii_ABBL099	GCA_000738845.1		X
	Acinetobacter_baumannii_AB031	GCA_000746605.1		X
	Acinetobacter_baumannii_AB030	GCA_000746645.1		X
	Acinetobacter_baumannii_MAR002	GCA_000759395.1		X
	Acinetobacter_baumannii_AbH12O-A2	GCA_000761175.1		X
	Acinetobacter_baumannii_AB5075	GCA_000770605.1		X
	Acinetobacter_baumannii_LAC-4	GCA_000786735.1		X
	Acinetobacter_sp._neg1	GCA_000788125.1
	Acinetobacter_baumannii_1	GCA_000805365.1		X
	Acinetobacter_baumannii_ABUH42783	GCA_000808765.3		X
	Acinetobacter_baumannii_ABUH504227	GCA_000808775.3		X
	Acinetobacter_baumannii_ABUH4837	GCA_000808785.3		X
	Acinetobacter_baumannii_ABUH60486	GCA_000808815.3		X
	Acinetobacter_baumannii_ABUH319118	GCA_000808845.3		X
	Acinetobacter_baumannii_ABUH497144	GCA_000808885.3		X
	Acinetobacter_baumannii_ABUH504238	GCA_000808905.3		X
	Acinetobacter_baumannii_ABUH80286	GCA_000808925.3		X
	Acinetobacter_baumannii_ABUH518307	GCA_000808945.3		X
	Acinetobacter_baumannii_ABUH463346	GCA_000808985.3		X
	Acinetobacter_baumannii_ABUH304352	GCA_000809045.3		X
	Acinetobacter_baumannii_ABUH524354	GCA_000809065.3		X
	Acinetobacter_baumannii_ABUH404571	GCA_000809085.3		X
	Acinetobacter_baumannii_UH243_66	GCA_000809205.3		X
	Acinetobacter_baumannii_UH487_64	GCA_000809215.3		X
	Acinetobacter_baumannii_UH487_63	GCA_000809225.3		X
	Acinetobacter_baumannii_UH348_27	GCA_000809235.3		X
	Acinetobacter_baumannii_UH184_310	GCA_000809285.3		X
	Acinetobacter_baumannii_UH455_61	GCA_000809305.3		X
	Acinetobacter_baumannii_UH507_300	GCA_000809325.3		X
	Acinetobacter_baumannii_UH455_62	GCA_000809345.3		X
	Acinetobacter_baumannii_UH532_386	GCA_000809365.3		X
	Acinetobacter_baumannii_UH487_41	GCA_000809385.3		X
	Acinetobacter_baumannii_UH348_13	GCA_000809405.3		X
	Acinetobacter_baumannii_UH315_39	GCA_000809425.3		X
	Acinetobacter_baumannii_UH243_43	GCA_000809465.3		X
	Acinetobacter_baumannii_UH532_387	GCA_000809485.3		X
	Acinetobacter_baumannii_UH17_52	GCA_000809505.3		X
	Acinetobacter_baumannii_UH243_68	GCA_000809525.3		X
	Acinetobacter_baumannii_UH243_73	GCA_000809545.3		X
	Acinetobacter_baumannii_UH487_78	GCA_000809565.3		X
	Acinetobacter_baumannii_UH280_81	GCA_000809585.3		X
	Acinetobacter_baumannii_UH236_84	GCA_000809605.3		X
	Acinetobacter_baumannii_UH236_85	GCA_000809625.3		X
	Acinetobacter_baumannii_UH236_87	GCA_000809645.3		X
	Acinetobacter_baumannii_UH280_92	GCA_000809665.3		X
	Acinetobacter_baumannii_UH532_392	GCA_000809685.3		X
	Acinetobacter_baumannii_UH129_404	GCA_000809705.3		X
	Acinetobacter_baumannii_UH129_408	GCA_000809725.3		X
	Acinetobacter_baumannii_UH129_409	GCA_000809745.3		X
	Acinetobacter_baumannii_UH293_412	GCA_000809765.3		X
	Acinetobacter_baumannii_UH129_415	GCA_000809785.3		X
	Acinetobacter_baumannii_UH535_418	GCA_000809805.3		X
	Acinetobacter_baumannii_UH535_419	GCA_000809825.3		X
	Acinetobacter_baumannii_UH535_423	GCA_000809845.3		X
	Acinetobacter_baumannii_UH106_429	GCA_000809865.3		X
	Acinetobacter_baumannii_UH225_433	GCA_000809885.3		X
	Acinetobacter_baumannii_UH106_440	GCA_000809905.3		X
	Acinetobacter_baumannii_UH384_444	GCA_000809925.3		X
	Acinetobacter_baumannii_UH326_445	GCA_000809945.3		X
	Acinetobacter_baumannii_UH106_447	GCA_000809965.3		X
	Acinetobacter_baumannii_UH81_452	GCA_000809985.3		X
	Acinetobacter_baumannii_UH430_459	GCA_000810025.3		X
	Acinetobacter_baumannii_UH326_461	GCA_000810045.3		X
	Acinetobacter_baumannii_UH17_465	GCA_000810065.3		X
	Acinetobacter_baumannii_UH370_269	GCA_000810085.3		X
	Acinetobacter_baumannii_UH66_276	GCA_000810125.3		X
	Acinetobacter_baumannii_UH71_277	GCA_000810145.3		X
	Acinetobacter_baumannii_UH71_278	GCA_000810165.3		X
	Acinetobacter_baumannii_UH71_279	GCA_000810185.3		X
	Acinetobacter_baumannii_UH514_287	GCA_000810205.3		X
	Acinetobacter_baumannii_UH299_338	GCA_000810245.3		X
	Acinetobacter_baumannii_UH299_341	GCA_000810265.3		X
	Acinetobacter_baumannii_UH299_342	GCA_000810285.3		X
	Acinetobacter_baumannii_UH189_348	GCA_000810305.3		X
	Acinetobacter_baumannii_UH189_349	GCA_000810325.3		X
	Acinetobacter_baumannii_UH189_355	GCA_000810345.3		X
	Acinetobacter_baumannii_UH81_364	GCA_000810365.3		X
	Acinetobacter_baumannii_UH81_366	GCA_000810385.3		X
	Acinetobacter_baumannii_UH81_389	GCA_000810405.3		X
	Acinetobacter_baumannii_UH293_373	GCA_000810425.3		X
	Acinetobacter_baumannii_UH293_377	GCA_000810445.3		X
	Acinetobacter_baumannii_UH348_25	GCA_000810465.3		X
	Acinetobacter_baumannii_UH514_288	GCA_000810485.3		X
	Acinetobacter_baumannii_UH243_14	GCA_000810505.3		X
	Acinetobacter_baumannii_UH243_33	GCA_000810525.3		X
	Acinetobacter_baumannii_UH243_56	GCA_000810545.3		X
	Acinetobacter_baumannii_UH243_57	GCA_000810565.3		X
	Acinetobacter_baumannii_UH184_295	GCA_000810585.3		X
	Acinetobacter_baumannii_UH315_58	GCA_000810605.3		X
	Acinetobacter_baumannii_UH17_151	GCA_000810625.3		X
	Acinetobacter_baumannii_UH134_167	GCA_000810645.3		X
	Acinetobacter_baumannii_UH134_168	GCA_000810665.3		X
	Acinetobacter_baumannii_UH17_182	GCA_000810685.3		X
	Acinetobacter_baumannii_UH134_192	GCA_000810725.3		X
	Acinetobacter_baumannii_UH475_197	GCA_000810745.3		X
	Acinetobacter_baumannii_UH17_202	GCA_000810765.3		X
	Acinetobacter_baumannii_UH66_241	GCA_000810825.3		X
	Acinetobacter_baumannii_UH475_239	GCA_000810835.3		X
	Acinetobacter_baumannii_UH507_247	GCA_000810865.3		X
	Acinetobacter_baumannii_UH507_263	GCA_000810875.3		X
	Acinetobacter_baumannii_UH66_268	GCA_000810905.3		X
	Acinetobacter_baumannii_UH195_568	GCA_000810915.3		X
	Acinetobacter_baumannii_UH355_569	GCA_000810935.3		X
	Acinetobacter_baumannii_UH195_573	GCA_000810945.3		X
	Acinetobacter_baumannii_UH392_659	GCA_000810995.3		X
	Acinetobacter_baumannii_UH175_677	GCA_000811005.3		X
	Acinetobacter_baumannii_UH175_679	GCA_000811015.3		X
	Acinetobacter_baumannii_UH588_663	GCA_000811065.3		X
	Acinetobacter_baumannii_UH392_684	GCA_000811085.3		X
	Acinetobacter_baumannii_UH280_93	GCA_000811105.3		X
	Acinetobacter_baumannii_UH71_296	GCA_000811145.3		X
	Acinetobacter_baumannii_UH184_309	GCA_000811165.3		X
	Acinetobacter_baumannii_UH280_99	GCA_000811185.3		X
	Acinetobacter_baumannii_UH410_96	GCA_000811205.3		X
	Acinetobacter_baumannii_UH315_100	GCA_000811225.3		X
	Acinetobacter_baumannii_UH315_101	GCA_000811245.3		X
	Acinetobacter_baumannii_UH370_301	GCA_000811265.3		X
	Acinetobacter_baumannii_UH126_102	GCA_000811285.3		X
	Acinetobacter_baumannii_UH410_103	GCA_000811305.3		X
	Acinetobacter_baumannii_UH126_106	GCA_000811325.3		X
	Acinetobacter_baumannii_UH410_108	GCA_000811345.3		X
	Acinetobacter_baumannii_UH126_137	GCA_000811405.3		X
	Acinetobacter_baumannii_UH243_54	GCA_000811485.3		X
	Acinetobacter_baumannii_UH243_55	GCA_000811505.3		X
	Acinetobacter_baumannii_UH430_466	GCA_000811525.3		X
	Acinetobacter_baumannii_UH381_467	GCA_000811545.3		X
	Acinetobacter_baumannii_UH225_472	GCA_000811565.3		X
	Acinetobacter_baumannii_UH41_486	GCA_000811585.3		X
	Acinetobacter_baumannii_UH430_478	GCA_000811605.3		X
	Acinetobacter_baumannii_UH41_488	GCA_000811625.3		X
	Acinetobacter_baumannii_UH381_482	GCA_000811645.3		X
	Acinetobacter_baumannii_UH41_487	GCA_000811665.3		X
	Acinetobacter_baumannii_UH41_489	GCA_000811685.3		X
	Acinetobacter_baumannii_UH41_490	GCA_000811705.3		X
	Acinetobacter_baumannii_UH41_491	GCA_000811725.3		X
	Acinetobacter_baumannii_UH225_493	GCA_000811745.3		X
	Acinetobacter_baumannii_UH225_492	GCA_000811765.3		X
	Acinetobacter_baumannii_UH326_495	GCA_000811785.3		X
	Acinetobacter_baumannii_UH392_536	GCA_000811805.3		X
	Acinetobacter_baumannii_UH355_545	GCA_000811825.3		X
	Acinetobacter_baumannii_UH367_548	GCA_000811865.3		X
	Acinetobacter_baumannii_UH367_558	GCA_000811885.3		X
	Acinetobacter_baumannii_UH195_560	GCA_000811905.3		X
	Acinetobacter_baumannii_UH367_565	GCA_000811925.3		X
	Acinetobacter_baumannii_UH455_6	GCA_000811945.3		X
	Acinetobacter_nosocomialis_6411	GCA_000814165.3		X
	Acinetobacter_baumannii_6200	GCA_000814345.1		X
	Acinetobacter_harbinensis_HITLi_7	GCA_000816495.1	X
	Acinetobacter_pittii_TE2	GCA_000817365.1		X
	Acinetobacter_calcoaceticus_P23	GCA_000818215.1		X
	Acinetobacter_baumannii_A1	GCA_000830055.1		X
	Acinetobacter_baumannii_A155	GCA_000836625.1		X
	Acinetobacter_baumannii_M3AC9-7	GCA_000876445.1		X
	Acinetobacter_baumannii_ORAB03	GCA_000939395.2		X
	Acinetobacter_baumannii_ORAB02	GCA_000939405.2		X
	Acinetobacter_baumannii_ORAB01	GCA_000939415.2		X
	Acinetobacter_baumannii_ORAB08	GCA_000939425.2		X
	Acinetobacter_baumannii_ORAB09	GCA_000939475.2		X
	Acinetobacter_baumannii_ORAB10	GCA_000939485.2		X
	Acinetobacter_baumannii_ORAB13	GCA_000939495.2		X
	Acinetobacter_baumannii_ORAB14	GCA_000939535.2		X
	Acinetobacter_baumannii_ORAB16	GCA_000939555.2		X
	Acinetobacter_baumannii_ORAB15	GCA_000939565.2		X
	Acinetobacter_baumannii_ORAB17	GCA_000939575.2		X
	Acinetobacter_baumannii_ORAB18	GCA_000939615.2		X
	Acinetobacter_baumannii_ORAB19	GCA_000939635.2		X
	Acinetobacter_baumannii_UH66_271	GCA_000949035.2		X
	Acinetobacter_baumannii_UH381_484	GCA_000949045.2		X
	Acinetobacter_baumannii_UH66_253	GCA_000949055.2		X
	Acinetobacter_baumannii_UH592_583	GCA_000949065.2		X
	Acinetobacter_baumannii_UH175_674	GCA_000949115.2		X
	Acinetobacter_baumannii_UH592_595	GCA_000949165.2		X
	Acinetobacter_baumannii_UH475_361	GCA_000949175.2		X
	Acinetobacter_baumannii_UH592_599	GCA_000949185.2		X
	Acinetobacter_baumannii_UH514_289	GCA_000949195.2		X
	Acinetobacter_baumannii_AB5075-UW	GCA_000963815.1		X
	Acinetobacter_baumannii_MRSN16897	GCA_000972525.1		X
	Acinetobacter_baumannii_MRSN16875	GCA_000972625.1		X
	Acinetobacter_baumannii_Ab1	GCA_000981405.1		X
	Acinetobacter_sp._Ag2	GCA_001005515.1
	Acinetobacter_sp._AG1	GCA_001005525.1
	Acinetobacter_pittii_LC510	GCA_001005885.1		X
	Acinetobacter_baumannii_LUH_7841	GCA_001007685.1		X
	Acinetobacter_baumannii_RUH1486	GCA_001007705.1		X
	Acinetobacter_baumannii_NM3	GCA_001007725.1		X
	Acinetobacter_baumannii_LUH_6220	GCA_001007745.1		X
	Acinetobacter_baumannii_4390	GCA_001007765.1		X
	Acinetobacter_baumannii_741019	GCA_001007775.1		X
	Acinetobacter_baumannii_161/07	GCA_001007815.1		X
	Acinetobacter_baumannii_XH386	GCA_001026965.1		X
	Acinetobacter_baumannii_MRSN_7341	GCA_001027885.1		X
	Acinetobacter_baumannii_MRSN_7339	GCA_001028265.1		X
	Acinetobacter_baumannii_MRSN_4106	GCA_001028305.1		X
	Acinetobacter_baumannii_MRSN_58	GCA_001028315.1		X
	Acinetobacter_baumannii_MRSN_3527	GCA_001028325.1		X
	Acinetobacter_baumannii_MRSN_3942	GCA_001028335.1		X
	Acinetobacter_baumannii_MRSN_3405	GCA_001028385.1		X
	Acinetobacter_baumannii_B8342	GCA_001077555.2		X
	Acinetobacter_baumannii_B11911	GCA_001077565.2		X
	Acinetobacter_baumannii_SP1917	GCA_001077575.1		X
	Acinetobacter_baumannii_Ab04-mff	GCA_001077655.1		X
	Acinetobacter_baumannii_ATCC_17978-mff	GCA_001077675.1		X
	Acinetobacter_baumannii_B8300	GCA_001077965.2		X
	Acinetobacter_baumannii_R2090	GCA_001261895.2		X
	Acinetobacter_baumannii_10441_14	GCA_001276055.1		X
	Acinetobacter_baumannii_5021_13	GCA_001276085.1		X
	Acinetobacter_sp._TTH0-4	GCA_001278715.1
	Acinetobacter_baumannii_TCM331	GCA_001292715.1		X
	Acinetobacter_equi_114	GCA_001307195.1	X
	Acinetobacter_baumannii_CHI-45-1	GCA_001373535.1		X
	Acinetobacter_baumannii_CHI-34	GCA_001373575.1		X
	Acinetobacter_baumannii_D36	GCA_001399655.1		X
	Acinetobacter_baumannii_ABBL057	GCA_001414575.1		X
	Acinetobacter_baumannii_ABBL060	GCA_001414645.1		X
	Acinetobacter_baumannii_ABBL061	GCA_001414655.1		X
	Acinetobacter_baumannii_ABBL063	GCA_001414685.1		X
	Acinetobacter_pittii_ABBL064	GCA_001414705.1		X
	Acinetobacter_baumannii_ABBL066	GCA_001414735.1		X
	Acinetobacter_baumannii_ABBL067a	GCA_001414785.1		X
	Acinetobacter_baumannii_ABBL067b	GCA_001414805.1		X
	Acinetobacter_baumannii_ABBL062	GCA_001414865.1		X
	Acinetobacter_baumannii_ABBL067c	GCA_001414885.1		X
	Acinetobacter_baumannii_ABBL059	GCA_001414915.1		X
	Acinetobacter_baumannii_ABBL067e	GCA_001414925.1		X
	Acinetobacter_baumannii_ABBL067g	GCA_001414935.1		X
	Acinetobacter_baumannii_ABBL067h	GCA_001414995.1		X
	Acinetobacter_baumannii_ABBL067l	GCA_001415015.1		X
	Acinetobacter_baumannii_ABBL068	GCA_001415025.1		X
	Acinetobacter_baumannii_ABBL071	GCA_001415085.1		X
	Acinetobacter_baumannii_ABBL073	GCA_001415095.1		X
	Acinetobacter_baumannii_ABBL076	GCA_001415165.1		X
	Acinetobacter_pittii_ABBL078	GCA_001415175.1		X
	Acinetobacter_baumannii_ABBL088	GCA_001415255.1		X
	Acinetobacter_baumannii_ABBL091	GCA_001415275.1		X
	Acinetobacter_baumannii_ABBL067i	GCA_001415295.1		X
	Acinetobacter_baumannii_ABBL067j	GCA_001415325.1		X
	Acinetobacter_baumannii_ABBL072	GCA_001415355.1		X
	Acinetobacter_baumannii_ABBL079	GCA_001415385.1		X
	Acinetobacter_nosocomialis_ABBL080	GCA_001415395.1		X
	Acinetobacter_baumannii_ABBL083	GCA_001415425.1		X
	Acinetobacter_baumannii_ABBL085	GCA_001415435.1		X
	Acinetobacter_baumannii_ABBL089	GCA_001415465.1		X
	Acinetobacter_baumannii_ABBL092	GCA_001415505.1		X
	Acinetobacter_baumannii_ABBL093	GCA_001415515.1		X
	Acinetobacter_baumannii_ABBL095	GCA_001415535.1		X
	Acinetobacter_pittii_ABBL098	GCA_001415555.1		X
	Acinetobacter_pittii_ABBL103	GCA_001415585.1		X
	Acinetobacter_baumannii_ABBL107	GCA_001415615.1		X
	Acinetobacter_baumannii_ABBL109	GCA_001415645.1		X
	Acinetobacter_pittii_ABBL111	GCA_001415685.1		X
	Acinetobacter_baumannii_ABBL113	GCA_001415695.1		X
	Acinetobacter_baumannii_ABBL114	GCA_001415715.1		X
	Acinetobacter_baumannii_ABBL115	GCA_001415735.1		X
	Acinetobacter_baumannii_ABBL116	GCA_001415765.1		X
	Acinetobacter_baumannii_ABBL118	GCA_001415805.1		X
	Acinetobacter_baumannii_ABBL122	GCA_001415835.1		X
	Acinetobacter_baumannii_ABBL127	GCA_001415875.1		X
	Acinetobacter_pittii_ABBL128	GCA_001415895.1		X
	Acinetobacter_baumannii_ABBL097	GCA_001415965.1		X
	Acinetobacter_baumannii_ABBL100	GCA_001415985.1		X
	Acinetobacter_baumannii_ABBL106	GCA_001416035.1		X
	Acinetobacter_pittii_ABBL120	GCA_001416065.1		X
	Acinetobacter_baumannii_ABBL123	GCA_001416075.1		X
	Acinetobacter_baumannii_ABBL124	GCA_001416095.1		X
	Acinetobacter_baumannii_ABBL125	GCA_001416115.1		X
	Acinetobacter_baumannii_ABBL131	GCA_001416145.1		X
	Acinetobacter_baumannii_ABBL132	GCA_001416155.1		X
	Acinetobacter_baumannii_ABBL134	GCA_001416165.1		X
	Acinetobacter_baumannii_ABBL138	GCA_001416235.1		X
	Acinetobacter_baumannii_ABBL140	GCA_001416255.1		X
	Acinetobacter_baumannii_ABBL141	GCA_001416275.1		X
	Acinetobacter_baumannii_ABBL143	GCA_001416305.1		X
	Acinetobacter_baumannii_ABBL147	GCA_001416315.1		X
	Acinetobacter_pittii_ABBL148	GCA_001416335.1		X
	Acinetobacter_baumannii_ABOB01	GCA_001416355.1		X
	Acinetobacter_baumannii_ABOB04_b	GCA_001416385.1		X
	Acinetobacter_baumannii_ABOB06_a	GCA_001416395.1		X
	Acinetobacter_baumannii_ABOB10	GCA_001416425.1		X
	Acinetobacter_baumannii_ABOB15	GCA_001416475.1		X
	Acinetobacter_baumannii_ABOB16	GCA_001416495.1		X
	Acinetobacter_baumannii_ABBL129	GCA_001416515.1		X
	Acinetobacter_baumannii_ABBL130	GCA_001416545.1		X
	Acinetobacter_baumannii_ABBL133	GCA_001416555.1		X
	Acinetobacter_baumannii_ABBL142	GCA_001416565.1		X
	Acinetobacter_baumannii_ABBL144	GCA_001416585.1		X
	Acinetobacter_baumannii_ABBL149	GCA_001416625.1		X
	Acinetobacter_baumannii_ABOB03	GCA_001416635.1		X
	Acinetobacter_baumannii_ABOB07	GCA_001416705.1		X
	Acinetobacter_baumannii_ABOB09	GCA_001416715.1		X
	Acinetobacter_baumannii_ABOB04_a	GCA_001417485.1		X
	Acinetobacter_baumannii_ABOBEN	GCA_001417515.1		X
	Acinetobacter_baumannii_A186	GCA_001420505.1		X
	Acinetobacter_baumannii_Ab_Crete	GCA_001420515.1		X
	Acinetobacter_sp._Leaf130	GCA_001423205.1		X
	Acinetobacter_sp._Root1280	GCA_001425285.1
	Acinetobacter_baumannii_ACMH-6200	GCA_001432265.1		X
	Acinetobacter_baumannii_ACMH-6201	GCA_001432275.1		X
	Acinetobacter_baumannii_ABBL003	GCA_001432375.1		X
	Acinetobacter_baumannii_ABBL006	GCA_001432385.1		X
	Acinetobacter_baumannii_ABBL014	GCA_001432425.1		X
	Acinetobacter_pittii_ABBL015	GCA_001432435.1		X
	Acinetobacter_baumannii_ABBL009	GCA_001432445.1		X
	Acinetobacter_baumannii_ABBL011	GCA_001432455.1		X
	Acinetobacter_pittii_ABBL016	GCA_001432505.1		X
	Acinetobacter_baumannii_ABBL017	GCA_001432525.1		X
	Acinetobacter_baumannii_ABBL018	GCA_001432545.1		X
	Acinetobacter_baumannii_ABBL021	GCA_001432595.1		X
	Acinetobacter_baumannii_ABBL025	GCA_001432665.1		X
	Acinetobacter_baumannii_ABBL001	GCA_001432685.1		X
	Acinetobacter_baumannii_ABBL004	GCA_001432705.1		X
	Acinetobacter_baumannii_ABBL008	GCA_001432755.1		X
	Acinetobacter_pittii_ABBL010	GCA_001432775.1		X
	Acinetobacter_baumannii_ABBL012	GCA_001432785.1		X
	Acinetobacter_pittii_ABBL019	GCA_001432835.1		X
	Acinetobacter_baumannii_ABBL027	GCA_001432865.1		X
	Acinetobacter_pittii_ABBL031	GCA_001432935.1		X
	Acinetobacter_baumannii_ABBL037	GCA_001432975.1		X
	Acinetobacter_baumannii_ABBL038	GCA_001433005.1		X
	Acinetobacter_baumannii_ABBL044	GCA_001433015.1		X
	Acinetobacter_nosocomialis_ABBL048	GCA_001433045.1		X
	Acinetobacter_baumannii_ABBL050	GCA_001433055.1		X
	Acinetobacter_baumannii_ABBL028	GCA_001433075.1		X
	Acinetobacter_nosocomialis_ABBL032	GCA_001433095.1		X
	Acinetobacter_pittii_ABBL033	GCA_001433125.1		X
	Acinetobacter_baumannii_ABBL036	GCA_001433155.1		X
	Acinetobacter_baumannii_ABBL045	GCA_001433205.1		X
	Acinetobacter_pittii_ABBL047	GCA_001433225.1		X
	Acinetobacter_baumannii_ABBL049	GCA_001433245.1		X
	Acinetobacter_baumannii_ABBL041	GCA_001433265.1		X
	Acinetobacter_baumannii_ABBL043	GCA_001433275.1		X
	Acinetobacter_pittii_ABBL046	GCA_001433295.1		X
	Acinetobacter_baumannii_ABBL039	GCA_001433655.1		X
	Acinetobacter_baumannii_ABBL040	GCA_001433675.1		X
	Acinetobacter_baumannii_ABBL053	GCA_001433695.1		X
	Acinetobacter_baumannii_MRSN17592	GCA_001441355.1		X
	Acinetobacter_baumannii_MRSN17593	GCA_001441405.1		X
	Acinetobacter_baumannii_MRSN16901	GCA_001441415.1		X
	Acinetobacter_baumannii_MRSN16896	GCA_001441455.1		X
	Acinetobacter_baumannii_MRSN16898	GCA_001441465.1		X
	Acinetobacter_baumannii_MRSN16881	GCA_001441475.1		X
	Acinetobacter_baumannii_MRSN16882	GCA_001441485.1		X
	Acinetobacter_baumannii_MRSN15038	GCA_001441545.1		X
	Acinetobacter_baumannii_MRSN20315	GCA_001441555.1		X
	Acinetobacter_baumannii_MRSN15084	GCA_001441565.1		X
	Acinetobacter_baumannii_MRSN20755	GCA_001441625.1		X
	Acinetobacter_baumannii_MRSN7081	GCA_001441645.1		X
	Acinetobacter_baumannii_MRSN16874	GCA_001442575.1		X
	Acinetobacter_baumannii_MRSN4119	GCA_001443265.1		X
	Acinetobacter_baumannii_MRSN3941	GCA_001444215.1		X
	Acinetobacter_baumannii_MRSN5540	GCA_001444225.1		X
	Acinetobacter_baumannii_MRSN6269	GCA_001444255.1		X
	Acinetobacter_baumannii_MRSN6273	GCA_001444265.1		X
	Acinetobacter_baumannii_TTU2014-131AME	GCA_001446715.1		X
	Acinetobacter_baumannii_CIP70.10	GCA_001457535.1		X
	Acinetobacter_sp._FDAARGOS_131	GCA_001471615.1		X
	Acinetobacter_baumannii_FDAARGOS_123	GCA_001471855.1		X
	Acinetobacter_johnsonii_MB44	GCA_001483265.1
	Acinetobacter_johnsonii_XBB1	GCA_001484935.1
	Acinetobacter_bereziniae_HPC229	GCA_001500155.2
	Acinetobacter_baumannii_Ab03	GCA_001500225.1		X
	Acinetobacter_calcoaceticus_GK2	GCA_001510805.1		X
	Acinetobacter_baumannii_R2091	GCA_001517645.1		X
	Acinetobacter_baumannii_HUMC1	GCA_001518715.1		X
	Acinetobacter_baumannii_ORABAshR	GCA_001531135.1		X
	Acinetobacter_baumannii_ORABSC	GCA_001531205.2		X
	Acinetobacter_baumannii_ORABRicT	GCA_001531265.2		X
	Acinetobacter_baumannii_ORAB23	GCA_001531455.2		X
	Acinetobacter_baumannii_ORAB6b	GCA_001541025.2		X
	Acinetobacter_baumannii_ORAB21	GCA_001541035.2		X
	Acinetobacter_baumannii_ORABMayT	GCA_001541045.2		X
	Acinetobacter_baumannii_YU-R612	GCA_001543995.1		X
	Acinetobacter_baumannii_P630	GCA_001544395.1		X
	Acinetobacter_baumannii_XH860	GCA_001573065.1		X
	Acinetobacter_baumannii_XH859	GCA_001573085.1		X
	Acinetobacter_baumannii_XH857	GCA_001573105.1		X
	Acinetobacter_baumannii_XH856	GCA_001573125.1		X
	Acinetobacter_haemolyticus_JKSF06	GCA_001575095.1
	Acinetobacter_baumannii_NCTC_13423	GCA_001576615.1		X
	Acinetobacter_pittii_AP_882	GCA_001577285.1		X
	Acinetobacter_venetianus_JKSF02	GCA_001577485.1
	Acinetobacter_baumannii_XH858	GCA_001578145.1		X
	Acinetobacter_venetianus_LUH13518	GCA_001584655.1	X
	Acinetobacter_venetianus_LUH7437	GCA_001584665.1
	Acinetobacter_baumannii_ATCC_17978	GCA_001593425.2		X
	Acinetobacter_sp._NRRL_B-65365	GCA_001605865.1
	Acinetobacter_lactucae_NRRL_B-41902	GCA_001605885.1		X
	Acinetobacter_baumannii_AB2828	GCA_001611995.1		X
	Acinetobacter_baumannii_AB3340	GCA_001612005.1		X
	Acinetobacter_baumannii_AB3560	GCA_001612015.1		X
	Acinetobacter_baumannii_AB967	GCA_001612025.1		X
	Acinetobacter_baumannii_AB3785	GCA_001612075.1		X
	Acinetobacter_baumannii_AB3638	GCA_001612095.1		X
	Acinetobacter_baumannii_AB3806	GCA_001612105.1		X
	Acinetobacter_baumannii_AB3927	GCA_001612115.1		X
	Acinetobacter_baumannii_AB4026	GCA_001612155.1		X
	Acinetobacter_baumannii_AB4027	GCA_001612175.1		X
	Acinetobacter_baumannii_AB4025	GCA_001612185.1		X
	Acinetobacter_baumannii_AB4456	GCA_001612215.1		X
	Acinetobacter_baumannii_AB4052	GCA_001612235.1		X
	Acinetobacter_baumannii_AB4448	GCA_001612255.1		X
	Acinetobacter_baumannii_AB4490	GCA_001612275.1		X
	Acinetobacter_baumannii_AB4498	GCA_001612285.1		X
	Acinetobacter_baumannii_AB4795	GCA_001612315.1		X
	Acinetobacter_baumannii_AB4878	GCA_001612335.1		X
	Acinetobacter_baumannii_AB4957	GCA_001612355.1		X
	Acinetobacter_baumannii_AB5001	GCA_001612395.1		X
	Acinetobacter_baumannii_AB4991	GCA_001612415.1		X
	Acinetobacter_baumannii_AB5674	GCA_001612435.1		X
	Acinetobacter_baumannii_AB5197	GCA_001612455.1		X
	Acinetobacter_sp._TGL-Y2	GCA_001612555.1	X
	Acinetobacter_pittii_IEC338SC	GCA_001617545.1		X
	Acinetobacter_baumannii_AB210M	GCA_001618125.1		X
	Acinetobacter_baumannii_VB22595	GCA_001624975.1		X
	Acinetobacter_baumannii_3207	GCA_001636235.1		X
	Acinetobacter_baumannii_AB217	GCA_001640065.1		X
	Acinetobacter_baumannii_AB250	GCA_001640075.1		X
	Acinetobacter_sp._SFB	GCA_001647545.1	X
	Acinetobacter_sp._SFC	GCA_001647595.1
	Acinetobacter_sp._NCu2D-2	GCA_001647675.1	X
	Acinetobacter_baumannii_A457	GCA_001648035.1		X
	Acinetobacter_baumannii_CCF34	GCA_001664565.1		X
	Acinetobacter_baumannii_CCF36	GCA_001664575.1		X
	Acinetobacter_baumannii_CCF33	GCA_001664585.1		X
	Acinetobacter_baumannii_CCF1	GCA_001664595.1		X
	Acinetobacter_baumannii_CCF38	GCA_001664645.1		X
	Acinetobacter_baumannii_CCF4	GCA_001664655.1		X
	Acinetobacter_baumannii_CCF41	GCA_001664665.1		X
	Acinetobacter_baumannii_CCF3	GCA_001664685.1		X
	Acinetobacter_baumannii_CCF5	GCA_001664725.1		X
	Acinetobacter_baumannii_CCF6	GCA_001664735.1		X
	Acinetobacter_baumannii_CCF7	GCA_001664755.1		X
	Acinetobacter_baumannii_CCF8	GCA_001664765.1		X
	Acinetobacter_baumannii_CCF9	GCA_001664805.1		X
	Acinetobacter_baumannii_CCF12	GCA_001664815.1		X
	Acinetobacter_baumannii_CCF13	GCA_001664835.1		X
	Acinetobacter_baumannii_CCF16	GCA_001664855.1		X
	Acinetobacter_baumannii_CCF17	GCA_001664885.1		X
	Acinetobacter_baumannii_CCF18	GCA_001664895.1		X
	Acinetobacter_baumannii_CCF20	GCA_001664905.1		X
	Acinetobacter_baumannii_CCF21	GCA_001664915.1		X
	Acinetobacter_baumannii_CCF22	GCA_001664965.1		X
	Acinetobacter_baumannii_CCF23	GCA_001664975.1		X
	Acinetobacter_baumannii_CCF35	GCA_001665005.1		X
	Acinetobacter_baumannii_CCF37	GCA_001665045.1		X
	Acinetobacter_baumannii_CCF39	GCA_001665055.1		X
	Acinetobacter_baumannii_CCF42	GCA_001665065.1		X
	Acinetobacter_baumannii_CCF2	GCA_001665095.1		X
	Acinetobacter_baumannii_CCF11	GCA_001665145.1		X
	Acinetobacter_baumannii_CCF14	GCA_001665155.1		X
	Acinetobacter_baumannii_CCF15	GCA_001665175.1		X
	Acinetobacter_baumannii_CCF19	GCA_001665205.1		X
	Acinetobacter_baumannii_CCF24	GCA_001665215.1		X
	Acinetobacter_baumannii_CCF40	GCA_001665285.1		X
	Acinetobacter_baumannii_CCF28	GCA_001665985.1		X
	Acinetobacter_baumannii_CCF29	GCA_001666065.1		X
	Acinetobacter_baumannii_CCF30	GCA_001666075.1		X
	Acinetobacter_baumannii_CCF31	GCA_001666085.1		X
	Acinetobacter_baumannii_CCF43	GCA_001666105.1		X
	Acinetobacter_baumannii_CCF44	GCA_001666145.1		X
	Acinetobacter_baumannii_CCF45	GCA_001666155.1		X
	Acinetobacter_baumannii_CCF48	GCA_001666175.1		X
	Acinetobacter_baumannii_CCF49	GCA_001666195.1		X
	Acinetobacter_baumannii_CCF50	GCA_001666225.1		X
	Acinetobacter_baumannii_CCF51	GCA_001666235.1		X
	Acinetobacter_baumannii_CCF54	GCA_001666255.1		X
	Acinetobacter_baumannii_CCF55	GCA_001666275.1		X
	Acinetobacter_baumannii_CCF26	GCA_001666305.1		X
	Acinetobacter_baumannii_CCF47	GCA_001666325.1		X
	Acinetobacter_baumannii_CCF52	GCA_001666365.1		X
	Acinetobacter_baumannii_CCF53	GCA_001666385.1		X
	Acinetobacter_baumannii_CCF57	GCA_001666395.1		X
	Acinetobacter_baumannii_CCF58	GCA_001666405.1		X
	Acinetobacter_baumannii_CCF59	GCA_001666425.1		X
	Acinetobacter_baumannii_CCF60	GCA_001666465.1		X
	Acinetobacter_baumannii_CCF62	GCA_001666475.1		X
	Acinetobacter_baumannii_CCF63	GCA_001666485.1		X
	Acinetobacter_baumannii_CCF64	GCA_001666515.1		X
	Acinetobacter_baumannii_CCF66	GCA_001666545.1		X
	Acinetobacter_baumannii_CCF65	GCA_001666555.1		X
	Acinetobacter_baumannii_CCF68	GCA_001666565.1		X
	Acinetobacter_baumannii_CCF67	GCA_001666575.1		X
	Acinetobacter_baumannii_CCF69	GCA_001666625.1		X
	Acinetobacter_baumannii_CCF70	GCA_001666635.1		X
	Acinetobacter_baumannii_CCF72	GCA_001666645.1		X
	Acinetobacter_baumannii_CCF73	GCA_001666665.1		X
	Acinetobacter_baumannii_CCF74	GCA_001666705.1		X
	Acinetobacter_baumannii_CCF75	GCA_001666715.1		X
	Acinetobacter_baumannii_ABUH714	GCA_001668445.1		X
	Acinetobacter_baumannii_ABUH773	GCA_001668465.1		X
	Acinetobacter_baumannii_ABUH726	GCA_001668475.1		X
	Acinetobacter_baumannii_ABUH721	GCA_001668515.1		X
	Acinetobacter_baumannii_ABUH744	GCA_001668535.1		X
	Acinetobacter_baumannii_ABUH756	GCA_001668555.1		X
	Acinetobacter_baumannii_ABUH801	GCA_001668585.1		X
	Acinetobacter_baumannii_ABUH724	GCA_001668645.1		X
	Acinetobacter_baumannii_ABUH720	GCA_001668755.1		X
	Acinetobacter_baumannii_ABUH713	GCA_001668765.1		X
	Acinetobacter_baumannii_ABUH750	GCA_001668775.1		X
	Acinetobacter_baumannii_ABUH738	GCA_001668815.1		X
	Acinetobacter_baumannii_ABUH731	GCA_001668835.1		X
	Acinetobacter_baumannii_ABUH782	GCA_001668855.1		X
	Acinetobacter_baumannii_ABUH695	GCA_001668865.1		X
	Acinetobacter_baumannii_ABUH792	GCA_001668875.1		X
	Acinetobacter_baumannii_ABUH767	GCA_001668915.1		X
	Acinetobacter_baumannii_ABUH775	GCA_001668935.1		X
	Acinetobacter_baumannii_ABUH736	GCA_001668945.1		X
	Acinetobacter_baumannii_ABUH813	GCA_001668955.1		X
	Acinetobacter_baumannii_ABUH716	GCA_001668995.1		X
	Acinetobacter_baumannii_ABUH719	GCA_001669005.1		X
	Acinetobacter_baumannii_ABUH770	GCA_001669025.1		X
	Acinetobacter_baumannii_ABUH730	GCA_001669035.1		X
	Acinetobacter_baumannii_ABUH771	GCA_001669075.1		X
	Acinetobacter_baumannii_ABUH781	GCA_001669095.1		X
	Acinetobacter_baumannii_ABUH787	GCA_001669105.1		X
	Acinetobacter_baumannii_ABUH791	GCA_001669115.1		X
	Acinetobacter_baumannii_ABUH806	GCA_001669175.1		X
	Acinetobacter_baumannii_ABUH768	GCA_001669185.1		X
	Acinetobacter_baumannii_ABUH785	GCA_001669195.1		X
	Acinetobacter_baumannii_ABUH715	GCA_001669225.1		X
	Acinetobacter_baumannii_ABUH717	GCA_001669255.1		X
	Acinetobacter_baumannii_ABUH740	GCA_001669265.1		X
	Acinetobacter_baumannii_ABUH776	GCA_001669295.1		X
	Acinetobacter_baumannii_ABUH747	GCA_001669305.1		X
	Acinetobacter_baumannii_ABUH722	GCA_001669355.1		X
	Acinetobacter_baumannii_ABUH702	GCA_001669365.1		X
	Acinetobacter_baumannii_ABUH759	GCA_001669415.1		X
	Acinetobacter_baumannii_ABUH746	GCA_001669425.1		X
	Acinetobacter_baumannii_ABUH760	GCA_001669435.1		X
	Acinetobacter_baumannii_ABUH766	GCA_001669455.1		X
	Acinetobacter_baumannii_ABUH698	GCA_001669495.1		X
	Acinetobacter_baumannii_ABUH743	GCA_001669505.1		X
	Acinetobacter_baumannii_ABUH812	GCA_001669525.1		X
	Acinetobacter_baumannii_ABUH709	GCA_001669575.1		X
	Acinetobacter_baumannii_ABUH783	GCA_001669595.1		X
	Acinetobacter_baumannii_ABUH789	GCA_001669605.1		X
	Acinetobacter_baumannii_ABUH779	GCA_001669635.1		X
	Acinetobacter_baumannii_ABUH808	GCA_001669645.1		X
	Acinetobacter_baumannii_ABUH741	GCA_001669675.1		X
	Acinetobacter_baumannii_ABUH765	GCA_001669695.1		X
	Acinetobacter_baumannii_ABUH708	GCA_001669705.1		X
	Acinetobacter_baumannii_863	GCA_001669735.1		X
	Acinetobacter_baumannii_M3AC14-8	GCA_001672535.1		X
	Acinetobacter_baumannii_ABUH772	GCA_001673795.1		X
	Acinetobacter_baumannii_ABUH706	GCA_001673805.1		X
	Acinetobacter_baumannii_ABUH696	GCA_001673815.1		X
	Acinetobacter_baumannii_ABUH751	GCA_001673825.1		X
	Acinetobacter_baumannii_ABUH699	GCA_001673875.1		X
	Acinetobacter_baumannii_ABUH774	GCA_001673895.1		X
	Acinetobacter_baumannii_ABUH729	GCA_001673905.1		X
	Acinetobacter_baumannii_ABUH723	GCA_001673915.1		X
	Acinetobacter_baumannii_ABUH790	GCA_001673955.1		X
	Acinetobacter_baumannii_ABUH814	GCA_001673975.1		X
	Acinetobacter_baumannii_ABUH737	GCA_001673985.1		X
	Acinetobacter_baumannii_ABUH764	GCA_001674015.1		X
	Acinetobacter_baumannii_ABUH809	GCA_001674035.1		X
	Acinetobacter_baumannii_ABUH788	GCA_001674045.1		X
	Acinetobacter_baumannii_ABUH777	GCA_001674075.1		X
	Acinetobacter_baumannii_ABUH749	GCA_001674085.1		X
	Acinetobacter_baumannii_ABUH712	GCA_001674115.1		X
	Acinetobacter_baumannii_ABUH778	GCA_001674135.1		X
	Acinetobacter_baumannii_ABUH786	GCA_001674155.1		X
	Acinetobacter_baumannii_ABUH739	GCA_001674165.1		X
	Acinetobacter_baumannii_ABUH797	GCA_001674185.1		X
	Acinetobacter_baumannii_ABUH810	GCA_001674215.1		X
	Acinetobacter_baumannii_ABUH748	GCA_001674235.1		X
	Acinetobacter_baumannii_ABUH811	GCA_001674245.1		X
	Acinetobacter_baumannii_ABUH752	GCA_001674255.1		X
	Acinetobacter_baumannii_ABUH753	GCA_001674295.1		X
	Acinetobacter_baumannii_ABUH761	GCA_001674315.1		X
	Acinetobacter_baumannii_ABUH758	GCA_001674325.1		X
	Acinetobacter_baumannii_ABUH704	GCA_001674345.1		X
	Acinetobacter_baumannii_ABUH762	GCA_001674365.1		X
	Acinetobacter_baumannii_ABUH725	GCA_001674395.1		X
	Acinetobacter_baumannii_ABUH728	GCA_001674415.1		X
	Acinetobacter_baumannii_ABUH745	GCA_001674425.1		X
	Acinetobacter_baumannii_ABUH755	GCA_001674435.1		X
	Acinetobacter_baumannii_ABUH763	GCA_001674475.1		X
	Acinetobacter_baumannii_ABUH795	GCA_001674485.1		X
	Acinetobacter_baumannii_ABUH796	GCA_001674505.1		X
	Acinetobacter_baumannii_ABUH807	GCA_001674515.1		X
	Acinetobacter_baumannii_ABUH754	GCA_001674555.1		X
	Acinetobacter_baumannii_ABUH769	GCA_001674575.1		X
	Acinetobacter_baumannii_ABUH707	GCA_001674585.1		X
	Acinetobacter_baumannii_ABUH705	GCA_001674605.1		X
	Acinetobacter_baumannii_ABUH710	GCA_001674635.1		X
	Acinetobacter_baumannii_ABUH718	GCA_001674655.1		X
	Acinetobacter_baumannii_ABUH733	GCA_001674665.1		X
	Acinetobacter_baumannii_ABUH734	GCA_001674695.1		X
	Acinetobacter_baumannii_ABUH780	GCA_001674705.1		X
	Acinetobacter_baumannii_ABUH784	GCA_001674735.1		X
	Acinetobacter_baumannii_ABUH794	GCA_001674755.1		X
	Acinetobacter_baumannii_ABUH804	GCA_001674765.1		X
	Acinetobacter_baumannii_ABUH803	GCA_001674785.1		X
	Acinetobacter_baumannii_ABUH805	GCA_001674805.1		X
	Acinetobacter_baumannii_ABUH798	GCA_001674835.1		X
	Acinetobacter_baumannii_ABUH799	GCA_001674845.1		X
	Acinetobacter_baumannii_ABUH800	GCA_001674865.1		X
	Acinetobacter_baumannii_ABUH802	GCA_001674885.1		X
	Acinetobacter_baumannii_ABUH703	GCA_001674915.1		X
	Acinetobacter_gandensis_ANC_4275	GCA_001678755.1	X
	Acinetobacter_gyllenbergii_FMP01	GCA_001682515.1
	Acinetobacter_pittii_FC8876	GCA_001684275.1		X
	Acinetobacter_pittii_IPK_TSA6.1	GCA_001698835.1		X
	Acinetobacter_baumannii_CU060707	GCA_001700395.1		X
	Acinetobacter_baumannii_CU032113	GCA_001700445.1		X
	Acinetobacter_larvae_BRTC-1	GCA_001704115.1	X
	Acinetobacter_pittii_UKK-0145	GCA_001706035.1		X
	Acinetobacter_pittii_St-11469-92	GCA_001706045.1		X
	Acinetobacter_pittii_St-10592-91	GCA_001706055.1		X
	Acinetobacter_pittii_St-19650-90	GCA_001706065.1		X
	Acinetobacter_pittii_UKK-0250	GCA_001706115.1		X
	Acinetobacter_pittii_UKK-0265	GCA_001706125.1		X
	Acinetobacter_pittii_UKK-0520	GCA_001706135.1		X
	Acinetobacter_pittii_UKK-0432	GCA_001706155.1		X
	Acinetobacter_pittii_UKK-0536	GCA_001706195.1		X
	Acinetobacter_pittii_UKK-0542	GCA_001706205.1		X
	Acinetobacter_pittii_UKK-0544	GCA_001706215.1		X
	Acinetobacter_pittii_UKK-0545	GCA_001706225.1		X
	Acinetobacter_pittii_St-12537-91	GCA_001706275.1		X
	Acinetobacter_pittii_UKK-0551	GCA_001706285.1		X
	Acinetobacter_pittii_UKK-0552	GCA_001706305.1		X
	Acinetobacter_pittii_UKK-0553	GCA_001706315.1		X
	Acinetobacter_pittii_UKK-0554	GCA_001706355.1		X
	Acinetobacter_pittii_St-14569-91	GCA_001706365.1		X
	Acinetobacter_pittii_UKK-0538	GCA_001706415.1		X
	Acinetobacter_pittii_UKK-0549	GCA_001706425.1		X
	Acinetobacter_pittii_St-12275-92	GCA_001706435.1		X
	Acinetobacter_pittii_UKK-0550	GCA_001706445.1		X
	Acinetobacter_pittii_UKK-0556	GCA_001706495.1		X
	Acinetobacter_pittii_St-15559-91	GCA_001706505.1		X
	Acinetobacter_pittii_St-17942-91	GCA_001706525.1		X
	Acinetobacter_pittii_UKK-0539	GCA_001706555.1		X
	Acinetobacter_pittii_UKK-0327	GCA_001706565.1		X
	Acinetobacter_pittii_UKK-0541	GCA_001706575.1		X
	Acinetobacter_pittii_St-20772-90	GCA_001706585.1		X
	Acinetobacter_pittii_UKK-0543	GCA_001706635.1		X
	Acinetobacter_pittii_St-14379-92	GCA_001706645.1		X
	Acinetobacter_pittii_St-15639-91	GCA_001706665.1		X
	Acinetobacter_pittii_UKK-0245	GCA_001706695.1		X
	Acinetobacter_pittii_St-12828-92	GCA_001706715.1		X
	Acinetobacter_pittii_UKK-0548	GCA_001706775.1	X	X
	Acinetobacter_pittii_KCJK1729	GCA_001707545.1		X
	Acinetobacter_seifertii_KCJK1723	GCA_001707675.1		X
	Acinetobacter_celticus_ANC_4603	GCA_001707755.1	X
	Acinetobacter_baumannii_ST-2_clon_2010	GCA_001707985.1		X
	Acinetobacter_baumannii_ST-2_clon_2000	GCA_001708025.1		X
	Acinetobacter_pittii_UKK-0540	GCA_001713665.1		X
	Acinetobacter_pittii_UKK-0546	GCA_001713675.1		X
	Acinetobacter_pittii_UKK-0555	GCA_001713685.1		X
	Acinetobacter_pittii_TCM292	GCA_001716935.1		X
	Acinetobacter_pittii_TCM178	GCA_001716945.1		X
	Acinetobacter_pittii_TCM156	GCA_001716955.1		X
	Acinetobacter_baumannii_XH193	GCA_001721365.1		X
	Acinetobacter_baumannii_XH198	GCA_001721375.1		X
	Acinetobacter_baumannii_XH192	GCA_001721385.1		X
	Acinetobacter_baumannii_XH182	GCA_001721425.1		X
	Acinetobacter_baumannii_XH181	GCA_001721445.1		X
	Acinetobacter_baumannii_XH191	GCA_001721455.1		X
	Acinetobacter_baumannii_XH183	GCA_001721465.1		X
	Acinetobacter_baumannii_XH184	GCA_001721475.1		X
	Acinetobacter_qingfengensis_ANC_4671	GCA_001753595.1	X
	Acinetobacter_proteolyticus_ANC_3849	GCA_001753605.1
	Acinetobacter_baumannii_LIM3689	GCA_001758065.1		X
	Acinetobacter_baumannii_LIM3732	GCA_001758125.1		X
	Acinetobacter_baumannii_LIM941	GCA_001758135.1		X
	Acinetobacter_towneri_5-2Ac02	GCA_001758345.1	X
	Acinetobacter_baumannii_KAB04	GCA_001806405.1		X
	Acinetobacter_baumannii_KAB05	GCA_001806425.1		X
	Acinetobacter_baumannii_WA2859	GCA_001855175.1		X
	Acinetobacter_baumannii_XH727	GCA_001861385.1		X
	Acinetobacter_baumannii_XH728	GCA_001861435.1		X
	Acinetobacter_baumannii_XH740	GCA_001861455.1		X
	Acinetobacter_baumannii_XH737	GCA_001861475.1		X
	Acinetobacter_baumannii_XH744	GCA_001861535.1		X
	Acinetobacter_baumannii_XH747	GCA_001861545.1		X
	Acinetobacter_baumannii_XH753	GCA_001861585.1		X
	Acinetobacter_baumannii_XH767	GCA_001861655.1		X
	Acinetobacter_baumannii_XH770	GCA_001861665.1		X
	Acinetobacter_baumannii_XH793	GCA_001861695.1		X
	Acinetobacter_baumannii_XH801	GCA_001861745.1		X
	Acinetobacter_baumannii_XH829	GCA_001861775.1		X
	Acinetobacter_baumannii_XH823	GCA_001861785.1		X
	Acinetobacter_baumannii_XH830	GCA_001861795.1		X
	Acinetobacter_baumannii_XH834	GCA_001861835.1		X
	Acinetobacter_baumannii_XH837	GCA_001861855.1		X
	Acinetobacter_baumannii_XH780	GCA_001861865.1		X
	Acinetobacter_baumannii_XH781	GCA_001861895.1		X
	Acinetobacter_baumannii_XH822	GCA_001861905.1		X
	Acinetobacter_baumannii_XH827	GCA_001861935.1		X
	Acinetobacter_baumannii_XH828	GCA_001861955.1		X
	Acinetobacter_baumannii_XH839	GCA_001861975.1		X
	Acinetobacter_baumannii_XH704	GCA_001861995.1		X
	Acinetobacter_baumannii_XH703	GCA_001862005.1		X
	Acinetobacter_baumannii_XH705	GCA_001862035.1		X
	Acinetobacter_baumannii_XH708	GCA_001862055.1		X
	Acinetobacter_baumannii_XH709	GCA_001862065.1		X
	Acinetobacter_baumannii_XH710	GCA_001862075.1		X
	Acinetobacter_baumannii_XH713	GCA_001862105.1		X
	Acinetobacter_baumannii_XH715	GCA_001862145.1		X
	Acinetobacter_baumannii_XH718	GCA_001862175.1		X
	Acinetobacter_baumannii_XH717	GCA_001862185.1		X
	Acinetobacter_baumannii_XH719	GCA_001862225.1		X
	Acinetobacter_baumannii_XH721	GCA_001862235.1		X
	Acinetobacter_baumannii_XH722	GCA_001862265.1		X
	Acinetobacter_baumannii_XH723	GCA_001862295.1		X
	Acinetobacter_baumannii_XH724	GCA_001862305.1		X
	Acinetobacter_baumannii_XH730	GCA_001862335.1		X
	Acinetobacter_baumannii_XH732	GCA_001862375.1		X
	Acinetobacter_baumannii_XH733	GCA_001862385.1		X
	Acinetobacter_baumannii_XH735	GCA_001862395.1		X
	Acinetobacter_baumannii_XH736	GCA_001862425.1		X
	Acinetobacter_baumannii_XH738	GCA_001862455.1		X
	Acinetobacter_baumannii_XH739	GCA_001862475.1		X
	Acinetobacter_baumannii_XH741	GCA_001862505.1		X
	Acinetobacter_baumannii_XH746	GCA_001862535.1		X
	Acinetobacter_baumannii_XH748	GCA_001862555.1		X
	Acinetobacter_baumannii_XH750	GCA_001862565.1		X
	Acinetobacter_baumannii_XH752	GCA_001862615.1		X
	Acinetobacter_baumannii_XH754	GCA_001862635.1		X
	Acinetobacter_baumannii_XH755	GCA_001862645.1		X
	Acinetobacter_baumannii_XH756	GCA_001862665.1		X
	Acinetobacter_nosocomialis_XH762	GCA_001862695.1		X
	Acinetobacter_baumannii_XH763	GCA_001862715.1		X
	Acinetobacter_baumannii_XH764	GCA_001862725.1		X
	Acinetobacter_baumannii_XH766	GCA_001862735.1		X
	Acinetobacter_baumannii_XH768	GCA_001862775.1		X
	Acinetobacter_baumannii_XH769	GCA_001862795.1		X
	Acinetobacter_baumannii_XH778	GCA_001862825.1		X
	Acinetobacter_baumannii_XH779	GCA_001862855.1		X
	Acinetobacter_baumannii_XH786	GCA_001862875.1		X
	Acinetobacter_baumannii_XH787	GCA_001862885.1		X
	Acinetobacter_baumannii_XH792	GCA_001862895.1		X
	Acinetobacter_baumannii_XH795	GCA_001862955.1		X
	Acinetobacter_baumannii_XH797	GCA_001862975.1		X
	Acinetobacter_baumannii_XH802	GCA_001863035.1		X
	Acinetobacter_baumannii_XH803	GCA_001863055.1		X
	Acinetobacter_baumannii_XH804	GCA_001863065.1		X
	Acinetobacter_baumannii_XH805	GCA_001863085.1		X
	Acinetobacter_baumannii_XH810	GCA_001863115.1		X
	Acinetobacter_baumannii_XH811	GCA_001863135.1		X
	Acinetobacter_baumannii_XH819	GCA_001863145.1		X
	Acinetobacter_baumannii_XH820	GCA_001863165.1		X
	Acinetobacter_baumannii_XH824	GCA_001863195.1		X
	Acinetobacter_baumannii_XH835	GCA_001863225.1		X
	Acinetobacter_baumannii_XH836	GCA_001863235.1		X
	Acinetobacter_baumannii_XH821	GCA_001863295.1		X
	Acinetobacter_baumannii_XH840	GCA_001863315.1		X
	Acinetobacter_baumannii_XH506	GCA_001863335.1		X
	Acinetobacter_baumannii_XH508	GCA_001863345.1		X
	Acinetobacter_baumannii_XH509	GCA_001863395.1		X
	Acinetobacter_baumannii_XH507	GCA_001863405.1		X
	Acinetobacter_baumannii_XH512	GCA_001863415.1		X
	Acinetobacter_baumannii_XH514	GCA_001863455.1		X
	Acinetobacter_baumannii_XH515	GCA_001863465.1		X
	Acinetobacter_baumannii_XH510	GCA_001863475.1		X
	Acinetobacter_baumannii_XH545	GCA_001863485.1		X
	Acinetobacter_baumannii_XH548	GCA_001863535.1		X
	Acinetobacter_baumannii_XH549	GCA_001863545.1		X
	Acinetobacter_baumannii_XH511	GCA_001863555.1		X
	Acinetobacter_baumannii_XH513	GCA_001863575.1		X
	Acinetobacter_baumannii_XH546	GCA_001863615.1		X
	Acinetobacter_baumannii_XH547	GCA_001863625.1		X
	Acinetobacter_nosocomialis_XH551	GCA_001863655.1		X
	Acinetobacter_baumannii_XH552	GCA_001863665.1		X
	Acinetobacter_baumannii_XH554	GCA_001863695.1		X
	Acinetobacter_baumannii_XH639	GCA_001863705.1		X
	Acinetobacter_baumannii_XH553	GCA_001863725.1		X
	Acinetobacter_baumannii_XH641	GCA_001863745.1		X
	Acinetobacter_baumannii_XH643	GCA_001863775.1		X
	Acinetobacter_baumannii_XH645	GCA_001863785.1		X
	Acinetobacter_baumannii_XH649	GCA_001863815.1		X
	Acinetobacter_baumannii_XH664	GCA_001863835.1		X
	Acinetobacter_baumannii_XH671	GCA_001863855.1		X
	Acinetobacter_baumannii_XH667	GCA_001863865.1		X
	Acinetobacter_baumannii_XH608	GCA_001863875.1		X
	Acinetobacter_baumannii_XH682	GCA_001863935.1		X
	Acinetobacter_baumannii_XH706	GCA_001863955.1		X
	Acinetobacter_baumannii_XH707	GCA_001863965.1		X
	Acinetobacter_baumannii_XH550	GCA_001864015.1		X
	Acinetobacter_baumannii_XH595	GCA_001864035.1		X
	Acinetobacter_baumannii_XH606	GCA_001864045.1		X
	Acinetobacter_baumannii_XH640	GCA_001864065.1		X
	Acinetobacter_baumannii_XH642	GCA_001864095.1		X
	Acinetobacter_baumannii_XH646	GCA_001864115.1		X
	Acinetobacter_baumannii_XH644	GCA_001864125.1		X
	Acinetobacter_baumannii_XH647	GCA_001864155.1		X
	Acinetobacter_baumannii_XH648	GCA_001864165.1		X
	Acinetobacter_baumannii_XH650	GCA_001864195.1		X
	Acinetobacter_nosocomialis_XH653	GCA_001864205.1		X
	Acinetobacter_baumannii_XH661	GCA_001864235.1		X
	Acinetobacter_nosocomialis_XH654	GCA_001864245.1		X
	Acinetobacter_baumannii_XH662	GCA_001864275.1		X
	Acinetobacter_baumannii_XH663	GCA_001864285.1		X
	Acinetobacter_baumannii_XH665	GCA_001864305.1		X
	Acinetobacter_baumannii_XH666	GCA_001864315.1		X
	Acinetobacter_baumannii_XH668	GCA_001864355.1		X
	Acinetobacter_baumannii_XH670	GCA_001864375.1		X
	Acinetobacter_baumannii_XH669	GCA_001864385.1		X
	Acinetobacter_baumannii_XH672	GCA_001864395.1		X
	Acinetobacter_baumannii_XH673	GCA_001864435.1		X
	Acinetobacter_baumannii_XH850	GCA_001864455.1	X	X
	Acinetobacter_baumannii_XH851	GCA_001864475.1		X
	Acinetobacter_baumannii_XH854	GCA_001864505.1		X
	Acinetobacter_baumannii_XH683	GCA_001864555.1		X
	Acinetobacter_baumannii_XH684	GCA_001864565.1		X
	Acinetobacter_baumannii_XH681	GCA_001864575.1		X
	Acinetobacter_baumannii_XH685	GCA_001864615.1		X
	Acinetobacter_baumannii_XH686	GCA_001864635.1		X
	Acinetobacter_baumannii_XH689	GCA_001864675.1		X
	Acinetobacter_baumannii_XH693	GCA_001864715.1		X
	Acinetobacter_baumannii_XH698	GCA_001864755.1		X
	Acinetobacter_sp._LCT-H3	GCA_001866125.1
	Acinetobacter_nosocomialis_CAS04	GCA_001867335.2		X
	Acinetobacter_baumannii_AR_0036	GCA_001874685.1		X
	Acinetobacter_baumannii_AR_0037	GCA_001874765.1		X
	Acinetobacter_baumannii_AR_0033	GCA_001874885.1		X
	Acinetobacter_baumannii_AR_0035	GCA_001874915.1		X
	Acinetobacter_baumannii_AR_0045	GCA_001874945.1		X
	Acinetobacter_baumannii_HRAB-85	GCA_001887305.1		X
	Acinetobacter_baumannii_RB-1399	GCA_001891205.1		X
	Acinetobacter_baumannii_AF-673	GCA_001895985.1		X
	Acinetobacter_baumannii_AF-401	GCA_001896005.1		X
	Acinetobacter_baumannii_XDR-BJ83	GCA_001902375.1		X
	Acinetobacter_baumannii_CRO2	GCA_001907125.1		X
	Acinetobacter_baumannii_CRO1	GCA_001907145.1		X
	Acinetobacter_baumannii_CRO3	GCA_001907155.1		X
	Acinetobacter_baumannii_LAC4	GCA_001908295.1		X
	Acinetobacter_baumannii_AB067	GCA_001909135.1		X
	Acinetobacter_baumannii_CMC-CR-MDR-Ab4	GCA_001922205.1		X
	Acinetobacter_baumannii_CMC-MDR-Ab59	GCA_001922225.1		X
	Acinetobacter_baumannii_CMC-CR-MDR-Ab66	GCA_001922245.1		X
	Acinetobacter_haemolyticus_TJS01	GCA_001932555.1
	Acinetobacter_baumannii_DSM_30011	GCA_001936675.1		X
	Acinetobacter_baumannii_VB36560	GCA_001939595.1		X
	Acinetobacter_baumannii_VB39358	GCA_001939605.1		X
	Acinetobacter_baumannii_VB3552	GCA_001939665.1		X
	Acinetobacter_baumannii_AB042	GCA_001941765.1		X
	Acinetobacter_junii_65	GCA_001941805.1
	Acinetobacter_baumannii_Ab33_GEIH-2010	GCA_001949935.1		X
	Acinetobacter_baumannii_Ab54_GEIH-2010	GCA_001949945.1		X
	Acinetobacter_baumannii_Ab103_GEIH-2010	GCA_001949955.1		X
	Acinetobacter_baumannii_Ab104_GEIH-2010	GCA_001950035.1		X
	Acinetobacter_baumannii_Ab158_GEIH-2000	GCA_001950065.1		X
	Acinetobacter_baumannii_Ab192_GEIH-2000	GCA_001950085.1		X
	Acinetobacter_baumannii_Ab175_GEIH-2000	GCA_001950095.1		X
	Acinetobacter_baumannii_Ab183_GEIH-2000	GCA_001950155.1		X
	Acinetobacter_baumannii_Ab49_GEIH-2010	GCA_001950165.1		X
	Acinetobacter_baumannii_Ab121_GEIH-2010	GCA_001950195.1		X
	Acinetobacter_baumannii_Ab177_GEIH-2000	GCA_001950215.1		X
	Acinetobacter_baumannii_Ab161_GEIH-2000	GCA_001950285.1		X
	Acinetobacter_baumannii_Ab122_GEIH-2010	GCA_001950295.1		X
	Acinetobacter_baumannii_Ab166_GEIH-2000	GCA_001950315.1		X
	Acinetobacter_schindleri_ACE	GCA_001971565.1
	Acinetobacter_genomosp._33YU_A354	GCA_001990725.1		X
	Acinetobacter_genomosp._33YU_A362	GCA_001990735.1		X
	Acinetobacter_genomosp._33YU_A360	GCA_001990765.1		X
	Acinetobacter_baumannii_ATCC_17945	GCA_001997285.1		X
	Acinetobacter_baumannii_AB-A	GCA_002006635.1		X
	Acinetobacter_baumannii_AB-C	GCA_002006655.1		X
	Acinetobacter_baumannii_AB-B	GCA_002006665.1		X
	Acinetobacter_pittii_YMC2010/8/T346	GCA_002012285.1		X
	Acinetobacter_baumannii_ABUH393	GCA_002014105.1		X
	Acinetobacter_pittii_ABUH411	GCA_002014165.1		X
	Acinetobacter_baumannii_ABUH426	GCA_002014175.1		X
	Acinetobacter_baumannii_ABUH432	GCA_002014195.1		X
	Acinetobacter_baumannii_ABUH435	GCA_002014235.1		X
	Acinetobacter_baumannii_ABUH636	GCA_002014245.1		X
	Acinetobacter_baumannii_ABUH390	GCA_002014265.1		X
	Acinetobacter_baumannii_ABUH639	GCA_002014275.1		X
	Acinetobacter_baumannii_ABUH396	GCA_002014315.1		X
	Acinetobacter_baumannii_ABUH399	GCA_002014325.1		X
	Acinetobacter_baumannii_ABUH414	GCA_002014345.1		X
	Acinetobacter_baumannii_ABUH405	GCA_002014355.1		X
	Acinetobacter_baumannii_ABUH420	GCA_002014395.1		X
	Acinetobacter_baumannii_ABUH417	GCA_002014405.1		X
	Acinetobacter_baumannii_ABUH438	GCA_002014435.1		X
	Acinetobacter_baumannii_ABUH441	GCA_002014445.1		X
	Acinetobacter_baumannii_ABUH645	GCA_002014475.1		X
	Acinetobacter_baumannii_ABUH633	GCA_002016655.1		X
	Acinetobacter_baumannii_ABUH648	GCA_002016735.1		X
	Acinetobacter_baumannii_ABUH669	GCA_002016745.1		X
	Acinetobacter_baumannii_ABUH654	GCA_002016775.1		X
	Acinetobacter_baumannii_ABUH642	GCA_002016785.1		X
	Acinetobacter_baumannii_ABUH672	GCA_002016815.1		X
	Acinetobacter_baumannii_ABUH675	GCA_002016825.1		X
	Acinetobacter_baumannii_ABUH693	GCA_002016855.1		X
	Acinetobacter_baumannii_ABUH690	GCA_002016865.1		X
	Acinetobacter_baumannii_ABUH522	GCA_002016915.1		X
	Acinetobacter_baumannii_ABUH546	GCA_002016935.1		X
	Acinetobacter_baumannii_ABUH549	GCA_002016955.1		X
	Acinetobacter_baumannii_ABUH561	GCA_002016975.1		X
	Acinetobacter_baumannii_ABUH570	GCA_002016995.1		X
	Acinetobacter_baumannii_ABUH579	GCA_002017035.1		X
	Acinetobacter_baumannii_ABUH582	GCA_002017055.1		X
	Acinetobacter_baumannii_ABUH588	GCA_002017065.1		X
	Acinetobacter_baumannii_ABUH585	GCA_002017095.1		X
	Acinetobacter_baumannii_ABUH597	GCA_002017105.1		X
	Acinetobacter_baumannii_ABUH591	GCA_002017115.1		X
	Acinetobacter_baumannii_ABUH594	GCA_002017125.1		X
	Acinetobacter_baumannii_ABUH612	GCA_002017175.1		X
	Acinetobacter_baumannii_ABUH618	GCA_002017185.1		X
	Acinetobacter_baumannii_ABUH462	GCA_002017195.1		X
	Acinetobacter_baumannii_ABUH630	GCA_002017205.1		X
	Acinetobacter_baumannii_ABUH474	GCA_002017255.1		X
	Acinetobacter_baumannii_ABUH471	GCA_002017265.1		X
	Acinetobacter_baumannii_ABUH480	GCA_002017285.1		X
	Acinetobacter_baumannii_ABUH516	GCA_002017315.1		X
	Acinetobacter_baumannii_ABUH651	GCA_002017335.1		X
	Acinetobacter_baumannii_ABUH657	GCA_002017345.1		X
	Acinetobacter_baumannii_ABUH660	GCA_002017355.1		X
	Acinetobacter_baumannii_ABUH681	GCA_002017395.1		X
	Acinetobacter_baumannii_ABUH519	GCA_002017405.1		X
	Acinetobacter_baumannii_ABUH687	GCA_002017415.1		X
	Acinetobacter_baumannii_ABUH525	GCA_002017425.1		X
	Acinetobacter_baumannii_ABUH534	GCA_002017475.1		X
	Acinetobacter_baumannii_ABUH552	GCA_002017515.1		X
	Acinetobacter_baumannii_ABUH555	GCA_002017525.1		X
	Acinetobacter_baumannii_ABUH576	GCA_002017555.1		X
	Acinetobacter_baumannii_ABUH567	GCA_002017565.1		X
	Acinetobacter_baumannii_ABUH603	GCA_002017595.1		X
	Acinetobacter_baumannii_ABUH615	GCA_002017605.1		X
	Acinetobacter_baumannii_ABUH606	GCA_002017615.1		X
	Acinetobacter_baumannii_ABUH621	GCA_002017625.1		X
	Acinetobacter_baumannii_ABUH627	GCA_002017675.1		X
	Acinetobacter_baumannii_ABUH453	GCA_002017685.1		X
	Acinetobacter_baumannii_ABUH468	GCA_002017705.1		X
	Acinetobacter_baumannii_ABUH477	GCA_002017735.1		X
	Acinetobacter_baumannii_ABUH501	GCA_002017745.1		X
	Acinetobacter_baumannii_ABUH504	GCA_002017765.1		X
	Acinetobacter_baumannii_ABUH483	GCA_002017795.1		X
	Acinetobacter_baumannii_ABUH513	GCA_002017805.1		X
	Acinetobacter_sp._ANC_4945	GCA_002018365.1	X
	Acinetobacter_sp._ANC_5600	GCA_002018395.1
	Acinetobacter_sp._MF4640	GCA_002018895.1
	Acinetobacter_sp._MF4642	GCA_002018925.1
	Acinetobacter_baumannii_499	GCA_002018935.1		X
	Acinetobacter_baumannii_502	GCA_002018965.1		X
	Acinetobacter_baumannii_891	GCA_002018995.1		X
	Acinetobacter_baumannii_923	GCA_002019025.1		X
	Acinetobacter_baumannii_991	GCA_002019035.1		X
	Acinetobacter_baumannii_ABUH339	GCA_002028445.1		X
	Acinetobacter_baumannii_ABUH337	GCA_002028475.1		X
	Acinetobacter_baumannii_ABUH343	GCA_002028485.1		X
	Acinetobacter_baumannii_ABUH341	GCA_002028535.1		X
	Acinetobacter_calcoaceticus_CA16	GCA_002055515.1		X
	Acinetobacter_baumannii_TDAB1	GCA_002072795.1		X
	Acinetobacter_lactucae_OTEC-02	GCA_002076935.1		X
	Acinetobacter_baumannii_JBA13	GCA_002082625.1		X
	Acinetobacter_baumannii_CBA7	GCA_002082645.1		X
	Acinetobacter_nosocomialis_SSA3	GCA_002082665.1		X
	Acinetobacter_baumannii_15A34	GCA_002082685.1		X
	Acinetobacter_baumannii_15A5	GCA_002082705.1		X
	Acinetobacter_baumannii_USA2	GCA_002082725.1		X
	Acinetobacter_baumannii_SSA6	GCA_002082745.1		X
	Acinetobacter_baumannii_HWBA8	GCA_002082785.1		X
	Acinetobacter_baumannii_WKA02	GCA_002082805.1		X
	Acinetobacter_baumannii_USA15	GCA_002082825.1		X
	Acinetobacter_baumannii_SAA14	GCA_002082845.1		X
	Acinetobacter_baumannii_SSA12	GCA_002082865.1		X
	Acinetobacter_baumannii_SSMA17	GCA_002082885.1		X
	Acinetobacter_baumannii_AB1845	GCA_002085505.1		X
	Acinetobacter_baumannii_ZJ06-200P5-1	GCA_002093815.1		X
	Acinetobacter_baumannii_ab736	GCA_002116925.1		X
	Acinetobacter_baumannii_071	GCA_002119265.1		X
	Acinetobacter_baumannii_080	GCA_002119275.1		X
	Acinetobacter_baumannii_428	GCA_002119285.1		X
	Acinetobacter_baumannii_314	GCA_002119295.1		X
	Acinetobacter_baumannii_440	GCA_002119355.1		X
	Acinetobacter_sp._ANC_4655	GCA_002135195.1	X
	Acinetobacter_sp._ANC_4204	GCA_002135205.1	X
	Acinetobacter_sp._ANC_4999	GCA_002135235.1	X
	Acinetobacter_sp._ANC_4218	GCA_002135245.1
	Acinetobacter_sp._ANC_4973	GCA_002135275.1	X
	Acinetobacter_sp._ANC_5054	GCA_002135295.1	X
	Acinetobacter_sp._ANC_3903	GCA_002135315.1	X
	Acinetobacter_sp._ANC_4470	GCA_002135335.1	X
	Acinetobacter_sp._ANC_4648	GCA_002135345.1	X
	Acinetobacter_sp._ANC_4169	GCA_002135355.1
	Acinetobacter_sp._ANC_3832	GCA_002135415.1	X
	Acinetobacter_sp._ANC_4654	GCA_002135425.1
	Acinetobacter_sp._ANC_3813	GCA_002135435.1	X
	Acinetobacter_pittii_PR301	GCA_002136575.1		X
	Acinetobacter_baumannii_PR304	GCA_002136595.1		X
	Acinetobacter_baumannii_PR306	GCA_002136605.1		X
	Acinetobacter_baumannii_PR305	GCA_002136615.1		X
	Acinetobacter_baumannii_PR307	GCA_002136655.1		X
	Acinetobacter_baumannii_PR308	GCA_002136675.1		X
	Acinetobacter_baumannii_PR310	GCA_002136685.1		X
	Acinetobacter_baumannii_PR309	GCA_002136705.1		X
	Acinetobacter_baumannii_PR311	GCA_002136735.1		X
	Acinetobacter_baumannii_PR312	GCA_002136745.1		X
	Acinetobacter_pittii_PR313	GCA_002136755.1		X
	Acinetobacter_baumannii_PR351	GCA_002136775.1		X
	Acinetobacter_baumannii_PR352	GCA_002136815.1		X
	Acinetobacter_baumannii_PR355	GCA_002136855.1		X
	Acinetobacter_baumannii_PR356	GCA_002136895.1		X
	Acinetobacter_baumannii_PR358	GCA_002136935.1		X
	Acinetobacter_baumannii_PR360	GCA_002136955.1		X
	Acinetobacter_baumannii_PR359	GCA_002136965.1		X
	Acinetobacter_baumannii_PR361	GCA_002136995.1		X
	Acinetobacter_nosocomialis_PR362	GCA_002137015.1		X
	Acinetobacter_baumannii_PR363	GCA_002137035.1		X
	Acinetobacter_baumannii_PR364	GCA_002137045.1		X
	Acinetobacter_nosocomialis_PR365	GCA_002137075.1		X
	Acinetobacter_pittii_PR366	GCA_002137095.1		X
	Acinetobacter_pittii_PR369	GCA_002137115.1		X
	Acinetobacter_pittii_PR367	GCA_002137125.1		X
	Acinetobacter_pittii_PR368	GCA_002137145.1		X
	Acinetobacter_pittii_PR370	GCA_002137175.1		X
	Acinetobacter_baumannii_PR371	GCA_002137185.1		X
	Acinetobacter_baumannii_PR373	GCA_002137215.1		X
	Acinetobacter_baumannii_PR372	GCA_002137225.1		X
	Acinetobacter_baumannii_PR374	GCA_002137255.1		X
	Acinetobacter_baumannii_PR375	GCA_002137265.1		X
	Acinetobacter_baumannii_PR376	GCA_002137285.1		X
	Acinetobacter_baumannii_PR377	GCA_002137295.1		X
	Acinetobacter_baumannii_PR379	GCA_002137335.1		X
	Acinetobacter_baumannii_PR380	GCA_002137345.1		X
	Acinetobacter_baumannii_PR381	GCA_002137395.1		X
	Acinetobacter_pittii_PR320	GCA_002137415.1		X
	Acinetobacter_baumannii_PR319	GCA_002137425.1		X
	Acinetobacter_baumannii_PR321	GCA_002137445.1		X
	Acinetobacter_baumannii_PR322	GCA_002137475.1		X
	Acinetobacter_baumannii_PR323	GCA_002137495.1		X
	Acinetobacter_nosocomialis_PR324	GCA_002137515.1		X
	Acinetobacter_baumannii_PR325	GCA_002137525.1		X
	Acinetobacter_baumannii_PR327	GCA_002137555.1		X
	Acinetobacter_baumannii_PR328	GCA_002137565.1		X
	Acinetobacter_baumannii_PR329	GCA_002137575.1		X
	Acinetobacter_pittii_PR331	GCA_002137635.1		X
	Acinetobacter_baumannii_PR333	GCA_002137645.1		X
	Acinetobacter_baumannii_PR332	GCA_002137655.1		X
	Acinetobacter_baumannii_PR335	GCA_002137715.1		X
	Acinetobacter_baumannii_PR337	GCA_002137725.1		X
	Acinetobacter_baumannii_PR340	GCA_002137755.1		X
	Acinetobacter_baumannii_PR343	GCA_002137775.1		X
	Acinetobacter_baumannii_PR341	GCA_002137795.1		X
	Acinetobacter_pittii_PR344	GCA_002137805.1		X
	Acinetobacter_baumannii_PR345	GCA_002137815.1		X
	Acinetobacter_pittii_PR348	GCA_002137855.1		X
	Acinetobacter_baumannii_PR349	GCA_002137875.1		X
	Acinetobacter_pittii_PR346	GCA_002137885.1		X
	Acinetobacter_baumannii_PR347	GCA_002137895.1		X
	Acinetobacter_pittii_PR316	GCA_002137935.1		X
	Acinetobacter_baumannii_PR350	GCA_002137945.1		X
	Acinetobacter_baumannii_PR315	GCA_002137955.1		X
	Acinetobacter_baumannii_PR317	GCA_002137995.1		X
	Acinetobacter_baumannii_PR382	GCA_002138005.1		X
	Acinetobacter_baumannii_PR384	GCA_002138055.1		X
	Acinetobacter_baumannii_PR385	GCA_002138065.1		X
	Acinetobacter_baumannii_PR388	GCA_002138105.1		X
	Acinetobacter_baumannii_PR387	GCA_002138115.1		X
	Acinetobacter_baumannii_PR389	GCA_002138155.1		X
	Acinetobacter_baumannii_PR390	GCA_002138165.1		X
	Acinetobacter_baumannii_PR391	GCA_002138175.1		X
	Acinetobacter_baumannii_PR392	GCA_002138215.1		X
	Acinetobacter_pittii_PR339	GCA_002138225.1		X
	Acinetobacter_pittii_PR393	GCA_002138235.1		X
	Acinetobacter_baumannii_PR395	GCA_002138295.1		X
	Acinetobacter_baumannii_PR398	GCA_002138305.1		X
	Acinetobacter_baumannii_PR396	GCA_002138315.1		X
	Acinetobacter_baumannii_PR399	GCA_002138345.1		X
	Acinetobacter_baumannii_PR400	GCA_002138375.1		X
	Acinetobacter_baumannii_PR336	GCA_002142735.1		X
	Acinetobacter_baumannii_ARLG1849	GCA_002142935.1		X
	Acinetobacter_baumannii_ARLG1846	GCA_002142945.1		X
	Acinetobacter_baumannii_ARLG1842	GCA_002142995.1		X
	Acinetobacter_baumannii_ARLG1857	GCA_002143015.1		X
	Acinetobacter_baumannii_ARLG1841	GCA_002143035.1		X
	Acinetobacter_baumannii_ARLG1843	GCA_002143045.1		X
	Acinetobacter_pittii_ARLG1779	GCA_002143135.1		X
	Acinetobacter_baumannii_ARLG1858	GCA_002143145.1		X
	Acinetobacter_pittii_ARLG1789	GCA_002143175.1		X
	Acinetobacter_baumannii_ARLG1786	GCA_002143195.1		X
	Acinetobacter_baumannii_ARLG1792	GCA_002143235.1		X
	Acinetobacter_baumannii_ARLG1847	GCA_002143265.1		X
	Acinetobacter_baumannii_ARLG1840	GCA_002143275.1		X
	Acinetobacter_baumannii_ARLG1855	GCA_002143315.1		X
	Acinetobacter_baumannii_ARLG1862	GCA_002143345.1		X
	Acinetobacter_baumannii_ARLG1787	GCA_002143375.1		X
	Acinetobacter_baumannii_ARLG1793	GCA_002143395.1		X
	Acinetobacter_pittii_ARLG1776	GCA_002143415.1		X
	Acinetobacter_baumannii_ARLG1790	GCA_002143425.1		X
	Acinetobacter_baumannii_ARLG1800	GCA_002143475.1		X
	Acinetobacter_baumannii_ARLG1802	GCA_002143495.1		X
	Acinetobacter_pittii_ARLG1804	GCA_002143505.1		X
	Acinetobacter_pittii_ARLG1803	GCA_002143515.1		X
	Acinetobacter_baumannii_ARLG1806	GCA_002143555.1		X
	Acinetobacter_baumannii_ARLG1810	GCA_002143575.1		X
	Acinetobacter_pittii_ARLG1807	GCA_002143595.1		X
	Acinetobacter_baumannii_ARLG1819	GCA_002143655.1		X
	Acinetobacter_baumannii_ARLG1824	GCA_002143685.1		X
	Acinetobacter_baumannii_ARLG1827	GCA_002143715.1		X
	Acinetobacter_baumannii_ARLG1830	GCA_002143725.1		X
	Acinetobacter_baumannii_ARLG1838	GCA_002143775.1		X
	Acinetobacter_baumannii_ARLG1835	GCA_002143785.1		X
	Acinetobacter_baumannii_ARLG1836	GCA_002143795.1		X
	Acinetobacter_baumannii_ARLG1275	GCA_002143835.1		X
	Acinetobacter_baumannii_ARLG1323	GCA_002143855.1		X
	Acinetobacter_baumannii_ARLG1326	GCA_002143885.1		X
	Acinetobacter_pittii_ARLG1839	GCA_002143895.1		X
	Acinetobacter_baumannii_ARLG1294	GCA_002143935.1		X
	Acinetobacter_baumannii_ARLG1327	GCA_002143955.1		X
	Acinetobacter_baumannii_ARLG1314	GCA_002143965.1		X
	Acinetobacter_baumannii_ARLG1317	GCA_002143975.1		X
	Acinetobacter_pittii_ARLG1764	GCA_002144015.1		X
	Acinetobacter_pittii_ARLG1768	GCA_002144035.1		X
	Acinetobacter_baumannii_ARLG1892	GCA_002144685.1		X
	Acinetobacter_baumannii_ARLG1898	GCA_002144695.1		X
	Acinetobacter_baumannii_ARLG1901	GCA_002144725.1		X
	Acinetobacter_baumannii_ARLG1914	GCA_002144755.1		X
	Acinetobacter_baumannii_ARLG1929	GCA_002144795.1		X
	Acinetobacter_baumannii_ARLG1936	GCA_002144805.1		X
	Acinetobacter_baumannii_ARLG1941	GCA_002144835.1		X
	Acinetobacter_pittii_ARLG1955	GCA_002144845.1		X
	Acinetobacter_pittii_ARLG1961	GCA_002144885.1		X
	Acinetobacter_baumannii_ARLG1962	GCA_002144915.1		X
	Acinetobacter_baumannii_ARLG1864	GCA_002144925.1		X
	Acinetobacter_baumannii_ARLG1874	GCA_002144955.1		X
	Acinetobacter_baumannii_ARLG1871	GCA_002144965.1		X
	Acinetobacter_baumannii_ARLG1882	GCA_002144975.1		X
	Acinetobacter_baumannii_ARLG1880	GCA_002144995.1		X
	Acinetobacter_baumannii_ARLG1885	GCA_002145035.1		X
	Acinetobacter_baumannii_ARLG1893	GCA_002145055.1		X
	Acinetobacter_baumannii_ARLG1886	GCA_002145065.1		X
	Acinetobacter_baumannii_ARLG1900	GCA_002145115.1		X
	Acinetobacter_baumannii_ARLG1896	GCA_002145125.1		X
	Acinetobacter_baumannii_ARLG1902	GCA_002145155.1		X
	Acinetobacter_baumannii_ARLG1907	GCA_002145175.1		X
	Acinetobacter_baumannii_ARLG1904	GCA_002145195.1		X
	Acinetobacter_nosocomialis_ARLG1930	GCA_002145205.1		X
	Acinetobacter_pittii_ARLG1937	GCA_002145235.1		X
	Acinetobacter_baumannii_ARLG1940	GCA_002145255.1		X
	Acinetobacter_pittii_ARLG1942	GCA_002145265.1		X
	Acinetobacter_baumannii_ARLG1946	GCA_002145295.1		X
	Acinetobacter_pittii_ARLG1950	GCA_002145315.1		X
	Acinetobacter_pittii_ARLG1865	GCA_002145325.1		X
	Acinetobacter_pittii_ARLG1869	GCA_002145355.1		X
	Acinetobacter_baumannii_ARLG1872	GCA_002145375.1		X
	Acinetobacter_pittii_ARLG1875	GCA_002145415.1		X
	Acinetobacter_baumannii_ARLG1881	GCA_002145435.1		X
	Acinetobacter_baumannii_ARLG1899	GCA_002148725.1	X	X
	Acinetobacter_baumannii_ARLG1935	GCA_002148735.1		X
	Acinetobacter_baumannii_ARLG1933	GCA_002148745.1		X
	Acinetobacter_seifertii_C917	GCA_002148925.1	X	X
	Acinetobacter_baumannii_antalya35	GCA_002150405.1		X
	Acinetobacter_baumannii_kayseri102	GCA_002150485.1		X
	Acinetobacter_baumannii_AbS2_C1-D7-12	GCA_002154155.1		X
	Acinetobacter_baumannii_AbS1_C0-D6-12	GCA_002154215.1	X	X
	Acinetobacter_nosocomialis_ABUH381	GCA_002161975.1		X
	Acinetobacter_pittii_ABUH403	GCA_002161985.1		X
	Acinetobacter_nosocomialis_P020	GCA_002166815.1		X
	Acinetobacter_indicus_KCTC_42012	GCA_002174105.1
	Acinetobacter_populi_PBJ7	GCA_002174125.1	X
	Acinetobacter_baumannii_ABUH502	GCA_002182345.1		X
	Acinetobacter_baumannii_ABUH508	GCA_002182365.1		X
	Acinetobacter_baumannii_ABUH511	GCA_002182385.1		X
	Acinetobacter_baumannii_ABUH518	GCA_002182405.1		X
	Acinetobacter_baumannii_ABUH533	GCA_002182425.1		X
	Acinetobacter_baumannii_ABUH547	GCA_002182445.1		X
	Acinetobacter_baumannii_ABUH557	GCA_002182465.1		X
	Acinetobacter_baumannii_ABUH562	GCA_002182485.1		X
	Acinetobacter_baumannii_ABUH379	GCA_002182505.1		X
	Acinetobacter_baumannii_ABUH383	GCA_002182545.1		X
	Acinetobacter_baumannii_ABUH394	GCA_002182605.1		X
	Acinetobacter_baumannii_ABUH413	GCA_002182615.1		X
	Acinetobacter_baumannii_ABUH424	GCA_002182645.1		X
	Acinetobacter_baumannii_ABUH428	GCA_002182685.1		X
	Acinetobacter_baumannii_ABUH446	GCA_002182725.1		X
	Acinetobacter_baumannii_ABUH449	GCA_002182765.1		X
	Acinetobacter_baumannii_ABUH457	GCA_002182785.1		X
	Acinetobacter_baumannii_ABUH458	GCA_002182795.1		X
	Acinetobacter_baumannii_ABUH496	GCA_002182865.1		X
	Acinetobacter_baumannii_ABUH353	GCA_002182875.1		X
	Acinetobacter_baumannii_ABUH356	GCA_002182895.1		X
	Acinetobacter_baumannii_ABUH363	GCA_002182945.1		X
	Acinetobacter_baumannii_ABUH367	GCA_002182955.1		X
	Acinetobacter_baumannii_ABUH374	GCA_002182965.1		X
	Acinetobacter_baumannii_ABUH634	GCA_002183025.1		X
	Acinetobacter_baumannii_ABUH644	GCA_002183035.1		X
	Acinetobacter_baumannii_ABUH638	GCA_002183045.1		X
	Acinetobacter_baumannii_ABUH649	GCA_002183085.1		X
	Acinetobacter_baumannii_ABUH670	GCA_002183115.1		X
	Acinetobacter_baumannii_ABUH673	GCA_002183165.1		X
	Acinetobacter_baumannii_ABUH678	GCA_002183185.1		X
	Acinetobacter_baumannii_ABUH688	GCA_002183195.1		X
	Acinetobacter_baumannii_ABUH691	GCA_002183215.1		X
	Acinetobacter_baumannii_ABUH692	GCA_002183245.1		X
	Acinetobacter_baumannii_ABUH572	GCA_002183265.1		X
	Acinetobacter_baumannii_ABUH575	GCA_002183275.1		X
	Acinetobacter_baumannii_ABUH578	GCA_002183285.1		X
	Acinetobacter_baumannii_ABUH580	GCA_002183325.1		X
	Acinetobacter_baumannii_ABUH589	GCA_002183345.1		X
	Acinetobacter_baumannii_ABUH596	GCA_002183355.1		X
	Acinetobacter_baumannii_ABUH604	GCA_002183365.1		X
	Acinetobacter_baumannii_ABUH608	GCA_002183405.1		X
	Acinetobacter_baumannii_ABUH619	GCA_002183425.1		X
	Acinetobacter_baumannii_ABUH610	GCA_002183435.1		X
	Acinetobacter_baumannii_ABUH622	GCA_002183445.1		X
	Acinetobacter_baumannii_ABUH499	GCA_002183485.1		X
	Acinetobacter_baumannii_ABUH505	GCA_002183505.1		X
	Acinetobacter_baumannii_ABUH526	GCA_002183515.1		X
	Acinetobacter_baumannii_ABUH529	GCA_002183545.1		X
	Acinetobacter_baumannii_ABUH532	GCA_002183555.1		X
	Acinetobacter_baumannii_ABUH542	GCA_002183585.1		X
	Acinetobacter_baumannii_ABUH550	GCA_002183595.1		X
	Acinetobacter_baumannii_ABUH553	GCA_002183625.1		X
	Acinetobacter_baumannii_ABUH388	GCA_002183665.1		X
	Acinetobacter_baumannii_ABUH397	GCA_002183675.1		X
	Acinetobacter_baumannii_ABUH400	GCA_002183725.1		X
	Acinetobacter_baumannii_ABUH425	GCA_002183735.1		X
	Acinetobacter_baumannii_ABUH434	GCA_002183765.1		X
	Acinetobacter_baumannii_ABUH437	GCA_002183785.1		X
	Acinetobacter_baumannii_ABUH464	GCA_002183815.1		X
	Acinetobacter_baumannii_ABUH475	GCA_002183845.1		X
	Acinetobacter_baumannii_ABUH345	GCA_002183875.1		X
	Acinetobacter_baumannii_ABUH347	GCA_002183905.1		X
	Acinetobacter_baumannii_ABUH360	GCA_002183925.1		X
	Acinetobacter_baumannii_ABUH371	GCA_002183945.1		X
	Acinetobacter_baumannii_ABUH628	GCA_002183955.1		X
	Acinetobacter_baumannii_ABUH632	GCA_002183975.1		X
	Acinetobacter_baumannii_ABUH641	GCA_002184005.1		X
	Acinetobacter_baumannii_ABUH653	GCA_002184025.1		X
	Acinetobacter_baumannii_ABUH680	GCA_002184035.1		X
	Acinetobacter_baumannii_ABUH586	GCA_002184055.1		X
	Acinetobacter_baumannii_ABUH592	GCA_002184085.1		X
	Acinetobacter_baumannii_ABUH625	GCA_002184105.1		X
	Acinetobacter_baumannii_ARLG-1818	GCA_002184265.1		X
	Acinetobacter_baumannii_ARLG-1915	GCA_002184285.1		X
	Acinetobacter_baumannii_ARLG-1777	GCA_002184335.1		X
	Acinetobacter_baumannii_ARLG-1860	GCA_002184365.1		X
	Acinetobacter_baumannii_ARLG-1894	GCA_002184385.1		X
	Acinetobacter_baumannii_ARLG-1912	GCA_002184605.1		X
	Acinetobacter_baumannii_AB360	GCA_002197745.1		X
	Acinetobacter_baumannii_A85	GCA_002210065.1		X
	Acinetobacter_baumannii_AB552	GCA_002212105.1		X
	Acinetobacter_baumannii_AB558	GCA_002212145.1		X
	Acinetobacter_baumannii_AB363	GCA_002212225.1		X
	Acinetobacter_baumannii_AB393	GCA_002212245.1		X
	Acinetobacter_baumannii_AB466	GCA_002212285.1		X
	Acinetobacter_baumannii_AB543	GCA_002212305.1		X
	Acinetobacter_baumannii_AB576	GCA_002212315.1		X
	Acinetobacter_baumannii_AB469	GCA_002212325.1		X
	Acinetobacter_baumannii_AB578	GCA_002212365.1		X
	Acinetobacter_baumannii_ABNH2	GCA_002212405.1		X
	Acinetobacter_baumannii_ABNH8	GCA_002212445.1		X
	Acinetobacter_baumannii_AB263	GCA_002212465.1		X
	Acinetobacter_baumannii_AB388	GCA_002212485.1		X
	Acinetobacter_baumannii_AB601	GCA_002212525.1		X
	Acinetobacter_baumannii_ABNH4	GCA_002212535.1		X
	Acinetobacter_baumannii_AB354	GCA_002212605.1		X
	Acinetobacter_baumannii_AB432	GCA_002212625.1		X
	Acinetobacter_baumannii_AB487	GCA_002212635.1		X
	Acinetobacter_baumannii_AB492	GCA_002212645.1		X
	Acinetobacter_baumannii_AB559	GCA_002212685.1		X
	Acinetobacter_baumannii_AB596	GCA_002212705.1		X
	Acinetobacter_baumannii_AB357	GCA_002212715.1		X
	Acinetobacter_baumannii_SSMA8	GCA_002237955.1		X
	Acinetobacter_baumannii_Ab_12	GCA_002238075.1		X
	Acinetobacter_baumannii_SIUA6	GCA_002239725.1		X
[truncated: 550 more rows]
