# Supplementary material for: Genome sequence analysis of an extensively drug-resistant Acinetobacter baumannii indigo-pigmented strain depicts evidence of increase genome plasticity
Source: Sci Rep. 2018 Nov 16;8:16961. doi: 10.1038/s41598-018-35377-5 (PMC6240043; doi:10.1038/s41598-018-35377-5)
Supplement: Supplementary file 4 — Table S4 [file 41598_2018_35377_MOESM4_ESM.xlsx]

## Sheet: Table SA4
Supplementary Table 4
List of conserved genes used for sampling genomes based on genetic diversity. Genes in the reference genome "Acinetobacter baumannii AYE (Assembly Acc. GCA_000069245.1)" is indicated.
Genes from E. coli K12 were taken from Ribosomal Protein Database, and were used as query for PSI-BLAST search.
RP genes accession for "Escherichia coli K12" (http://ribosome.med.miyazaki-u.ac.jp)	Gene	Acinetobacter baumannii AYE (GCA_000069245.1)
		Protein Id	Location	Locus tag
ECO10001	rpsA	CAM86936.1	complement(2119497..2121170)	ABAYE2061
ECO10002	rpsB	CAM86080.1	1238423..1239175	ABAYE1153
ECO10003	rpsC	CAM85388.1	436837..437589	ABAYE0414
ECO10004	rpsD	CAM85406.1	444943..445569	ABAYE0432
ECO10005	rpsE	CAM85399.1	441434..441931	ABAYE0425
ECO10006	rpsF	CAM86297.1	complement(1441767..1442150)	ABAYE1384
ECO10008	rpsH	CAM85396.1	440124..440519	ABAYE0422
ECO10009	rpsI	CAM85458.1	complement(506431..506817)	ABAYE0487
ECO10010	rpsJ	CAM85381.1	433416..433742	ABAYE0407
ECO10011	rpsK	CAM85405.1	444544..444930	ABAYE0431
ECO10012	rpsL	CAM87771.1	complement(2977261..2977635)	ABAYE2949
ECO10013	rpsM	CAM85404.1	444168..444524	ABAYE0430
ECO10014	rpsN	CAM85395.1	439807..440112	ABAYE0421
ECO10015	rpsO	CAM88209.1	complement(3461159..3461428)	ABAYE3415
ECO10016	rpsP	CAM85299.1	345409..345660	ABAYE0321
ECO10018	rpsR	CAM86296.1	complement(1441528..1441755)	ABAYE1383
ECO10019	rpsS	CAM85386.1	436219..436494	ABAYE0412
ECO10020	rpsT	CAM86912.1	2090988..2091254	ABAYE2035
ECO10021	rpsU	CAM86207.1	complement(1352434..1352649)	ABAYE1286
ECO10022	rplA	CAM88280.1	complement(3549471..3550166)	ABAYE3492
ECO10023	rplB	CAM85385.1	435381..436205	ABAYE0411
ECO10024	rplC	CAM85382.1	433800..434438	ABAYE0408
ECO10025	rplD	CAM85383.1	434450..435052	ABAYE0409
ECO10026	rplE	CAM85394.1	439261..439797	ABAYE0420
ECO10027	rplF	CAM85397.1	440533..441066	ABAYE0423
ECO10028	rplI	CAM86295.1	complement(1441073..1441519)	ABAYE1382
ECO10029	rplJ	CAM88279.1	complement(3548645..3549151)	ABAYE3491
ECO10030	rplK	CAM88281.1	complement(3550170..3550598)	ABAYE3493
ECO10031	rplL	CAM88278.1	complement(3548231..3548602)	ABAYE3490
ECO10032	rplM	CAM85459.1	complement(506830..507258)	ABAYE0488
ECO10033	rplN	CAM85392.1	438550..438918	ABAYE0418
ECO10034	rplO	CAM85401.1	442118..442558	ABAYE0427
ECO10035	rplP	CAM85389.1	437593..438006	ABAYE0415
ECO10036	rplQ	CAM85408.1	446613..446990	ABAYE0434
ECO10037	rplR	CAM85398.1	441081..441431	ABAYE0424
ECO10038	rplS	CAM85302.1	347222..347590	ABAYE0324
ECO10039	rplT	CAM87972.1	complement(3205906..3206265)	ABAYE3163
ECO10040	rplU	CAM85712.1	775290..775601	ABAYE0753
ECO10043	rplX	CAM85393.1	438928..439245	ABAYE0419
ECO10044	rplY	CAM87802.1	3011187..3011498	ABAYE2982
ECO10045	rpmA	CAM85713.1	775620..775877	ABAYE0754
ECO10046	rpmB	CAM88123.1	3368783..3369019	ABAYE3325
ECO10047	rpmC	CAM85390.1	438006..438203	ABAYE0416
ECO10048	rpmD	CAM85400.1	441938..442114	ABAYE0426
ECO10049	rpmE	CAM85987.1	1118709..1118933	ABAYE1054
ECO10050	rpmF	CAM87814.1	complement(3020591..3020776)	ABAYE2994
ECO10051	rpmG	CAM88124.1	3369032..3369187	ABAYE3326
ECO10052	rpmH	CAM88652.1	complement(3935656..3935790)	ABAYE3903
ECO10053	rpmI	CAM87973.1	complement(3206277..3206471)	ABAYE3164
