# Supplementary material for: Genome sequence analysis of an extensively drug-resistant Acinetobacter baumannii indigo-pigmented strain depicts evidence of increase genome plasticity
Source: Sci Rep. 2018 Nov 16;8:16961. doi: 10.1038/s41598-018-35377-5 (PMC6240043; doi:10.1038/s41598-018-35377-5)
Supplement: Supplementary file 5 — Table S5 [file 41598_2018_35377_MOESM5_ESM.xlsx]

## Sheet: Supplementary Table
	Supplementary Table
	Results of the MLST analysis for genomes closely related to Ab33405 (See blue box in Figure S2).
	Allelic profile was predicted using the mlst software as provided in PubMLST. mlst software was run with defaults parameters.
	The allelic variants are represent with numbers. The allelic profile is the combination of allelic variants that correspond with a sequence type (ST)
			Allelic profile
	Name	Assembly Acc. Number	cpn60	fusA	gltA	pyrG	recA	rplB	rpoB	ST
	Acinetobacter_baumannii_UH12208	GCA_000515575.1	26	2	2	2	29	4	5	79
	Acinetobacter_baumannii_UH7907	GCA_000516375.1	26	2	2	2	29	4	5	79
	Acinetobacter_baumannii_AB030	GCA_000746645.1	26	2	2	2	29	4	5	79
	Acinetobacter_baumannii_AbH12O-A2	GCA_000761175.1	26	2	2	2	29	4	5	79
	Acinetobacter_baumannii_ABBL067h	GCA_001414995.1	26	2,2	2	2	29	4	5	79
	Acinetobacter_baumannii_ABBL068	GCA_001415025.1	26	2,2	2	2	29	4	5	79
	Acinetobacter_baumannii_ABBL079	GCA_001415385.1	26	2	2	2	29	4	5	79
	Acinetobacter_baumannii_ABBL083	GCA_001415425.1	26	2,2	2	2	29	4	5	79
	Acinetobacter_baumannii_ABBL127	GCA_001415875.1	26	2	2	2	29	4	5	79
	Acinetobacter_baumannii_ABOB01	GCA_001416355.1	26	2	~2	2	29	4	5	79
	Acinetobacter_baumannii_ABBL037	GCA_001432975.1	26	2	2	2	29	4	5	79
	Acinetobacter_baumannii_ABBL039	GCA_001433655.1	26	2	2	2	29	4	5	79
	Acinetobacter_baumannii_ORABAshR	GCA_001531135.1	26	2	2	2	29	4	5	79
	Acinetobacter_baumannii_ORABRicT	GCA_001531265.2	26	2	2	2	29	4	5	79
	Acinetobacter_baumannii_3207	GCA_001636235.1	26	72	2	2	29	4	5	422
	Acinetobacter_baumannii_LIM941	GCA_001758135.1	26	2	2	2	29	4	5	79
	Acinetobacter_baumannii_AR_0036	GCA_001874685.1	26	2	2	2	29	4	5	79
	Acinetobacter_baumannii_AF-401	GCA_001896005.1	26	2	2	2	29	4	5	79
	Acinetobacter_baumannii_499	GCA_002018935.1	26	2	2	2	29	4	5	79
	Acinetobacter_baumannii_891	GCA_002018995.1	26	2	2	2	29	4	5	79
	Acinetobacter_baumannii_ARLG1858	GCA_002143145.1	26	2	2	2	29	4	5	79
	Acinetobacter_baumannii_ABUH428	GCA_002182685.1	26	2	2	2	29	4	5	79
	Acinetobacter_baumannii_ABUH363	GCA_002182945.1	26	2	2	2	29	4	5	79
	Acinetobacter_baumannii_AB_1583-8	GCF_000301855.1	26	72	2	2	29	4	5	422
	Acinetobacter_baumannii_TG02011	GCF_000453625.1	26	2	2	2	29	4	5	79
	Acinetobacter_baumannii_Ab33405	GCF_000757665.1	26	2	2	2	29	4	5	79
	Acinetobacter_baumannii_LIM1049	GCF_001649765.1	26	2	2	2	29	4	5	79
	Acinetobacter_baumannii_LIM1029	GCF_001649805.1	26	2	2	2	29	4	5	79
	Acinetobacter_baumannii_11510	GCF_001922425.1	26	2	2	2	29	4	4	156
	Acinetobacter_baumannii_11598	GCF_001923005.1	26	2	2	2	29	4	4	156
	˜indicate similar allele >95% as described in mlst manual.
